# Supplementary material for: Genomic and Functional Variation of the Chlorophyll d-Producing Cyanobacterium Acaryochloris marina
Source: Microorganisms. 2022 Mar 6;10(3):569. doi: 10.3390/microorganisms10030569 (PMC8949462; doi:10.3390/microorganisms10030569)
Supplement: Supplementary file 1 [file microorganisms-10-00569-s001.zip]

Archive with 7 entries (7 files):
- Table S3.xlsx
- Table S4.xlsx
- Table S5.xlsx
- Table S6.xlsx
- Table S7.xlsx
- Table S8.xlsx
- Tables S1 and S2, Figures S1 and S2.pdf
