# Supplementary material for: Genomic and Functional Variation of the Chlorophyll d-Producing Cyanobacterium Acaryochloris marina
Source: Microorganisms. 2022 Mar 6;10(3):569. doi: 10.3390/microorganisms10030569 (PMC8949462; doi:10.3390/microorganisms10030569)
Supplement: Supplementary file 1 [file microorganisms-10-00569-s001.zip › Table S3.xlsx]

## Sheet: Table S3
Table S3. A. marina core genome. Gene designations are for the strain MBIC11017 reference genome.
am1_0010
am1_0011
am1_0013
am1_0020
am1_0021
am1_0022
am1_0023
am1_0024
am1_0025
am1_0028
am1_0031
am1_0033
am1_0034
am1_0035
am1_0036
am1_0037
am1_0038
am1_0040
am1_0043
am1_0046
am1_0047
am1_0049
am1_0053
am1_0054
am1_0058
am1_0067
am1_0070
am1_0071
am1_0073
am1_0074
am1_0079
am1_0080
am1_0082
am1_0083
am1_0084
am1_0086
am1_0089
am1_0090
am1_0091
am1_0108
am1_0109
am1_0110
am1_0112
am1_0116
am1_0128
am1_0131
am1_0132
am1_0133
am1_0134
am1_0136
am1_0138
am1_0140
am1_0141
am1_0142
am1_0144
am1_0145
am1_0146
am1_0147
am1_0148
am1_0149
am1_0150
am1_0151
am1_0152
am1_0153
am1_0174
am1_0175
am1_0176
am1_0177
am1_0178
am1_0179
am1_0180
am1_0181
am1_0184
am1_0185
am1_0186
am1_0187
am1_0188
am1_0247
am1_0248
am1_0255
am1_0256
am1_0283
am1_0284
am1_0285
am1_0286
am1_0287
am1_0288
am1_0289
am1_0335
am1_0336
am1_0338
am1_0339
am1_0349
am1_0350
am1_0356
am1_0357
am1_0359
am1_0360
am1_0362
am1_0364
am1_0393
am1_0395
am1_0398
am1_0399
am1_0401
am1_0402
am1_0403
am1_0404
am1_0405
am1_0406
am1_0407
am1_0408
am1_0409
am1_0411
am1_0412
am1_0413
am1_0414
am1_0415
am1_0416
am1_0417
am1_0418
am1_0419
am1_0421
am1_0422
am1_0423
am1_0424
am1_0425
am1_0426
am1_0428
am1_0429
am1_0430
am1_0431
am1_0432
am1_0513
am1_0514
am1_0515
am1_0516
am1_0522
am1_0523
am1_0525
am1_0526
am1_0528
am1_0529
am1_0531
am1_0532
am1_0533
am1_0534
am1_0546
am1_0549
am1_0550
am1_0551
am1_0552
am1_0555
am1_0556
am1_0559
am1_0560
am1_0562
am1_0563
am1_0564
am1_0571
am1_0575
am1_0576
am1_0581
am1_0582
am1_0583
am1_0584
am1_0585
am1_0586
am1_0587
am1_0588
am1_0589
am1_0590
am1_0592
am1_0593
am1_0594
am1_0595
am1_0596
am1_0598
am1_0600
am1_0601
am1_0602
am1_0603
am1_0604
am1_0606
am1_0608
am1_0609
am1_0610
am1_0611
am1_0613
am1_0617
am1_0618
am1_0619
am1_0620
am1_0621
am1_0622
am1_0623
am1_0624
am1_0625
am1_0626
am1_0627
am1_0629
am1_0630
am1_0632
am1_0633
am1_0634
am1_0635
am1_0636
am1_0637
am1_0640
am1_0642
am1_0643
am1_0646
am1_0647
am1_0648
am1_0649
am1_0652
am1_0653
am1_0654
am1_0655
am1_0656
am1_0658
am1_0659
am1_0664
am1_0665
am1_0666
am1_0667
am1_0668
am1_0670
am1_0671
am1_0692
am1_0693
am1_0694
am1_0695
am1_0696
am1_0697
am1_0698
am1_0701
am1_0702
am1_0703
am1_0704
am1_0705
am1_0706
am1_0713
am1_0719
am1_0720
am1_0721
am1_0724
am1_0725
am1_0726
am1_0727
am1_0728
am1_0729
am1_0730
am1_0731
am1_0732
am1_0743
am1_0744
am1_0745
am1_0747
am1_0748
am1_0749
am1_0750
am1_0753
am1_0754
am1_0755
am1_0756
am1_0765
am1_0769
am1_0770
am1_0772
am1_0773
am1_0774
am1_0775
am1_0776
am1_0777
am1_0782
am1_0783
am1_0786
am1_0789
am1_0791
am1_0793
am1_0795
am1_0798
am1_0799
am1_0801
am1_0802
am1_0803
am1_0805
am1_0806
am1_0807
am1_0808
am1_0809
am1_0810
am1_0820
am1_0821
am1_0822
am1_0823
am1_0824
am1_0825
am1_0827
am1_0828
am1_0829
am1_0830
am1_0839
am1_0841
am1_0843
am1_0847
am1_0848
am1_0849
am1_0850
am1_0853
am1_0854
am1_0855
am1_0856
am1_0857
am1_0858
am1_0859
am1_0860
am1_0861
am1_0862
am1_0863
am1_0864
am1_0866
am1_0867
am1_0868
am1_0875
am1_0876
am1_0881
am1_0882
am1_0884
am1_0885
am1_0888
am1_0890
am1_0891
am1_0892
am1_0893
am1_0894
am1_0895
am1_0896
am1_0897
am1_0898
am1_0899
am1_0903
am1_0904
am1_0907
am1_0908
am1_0909
am1_0910
am1_0912
am1_0913
am1_0914
am1_0918
am1_0919
am1_0920
am1_0921
am1_0926
am1_0928
am1_0929
am1_0930
am1_0931
am1_0932
am1_0933
am1_0937
am1_0938
am1_0940
am1_0942
am1_0943
am1_0944
am1_0946
am1_0947
am1_0948
am1_0952
am1_0955
am1_0958
am1_0959
am1_0960
am1_0961
am1_0963
am1_0964
am1_0976
am1_0980
am1_0981
am1_0986
am1_0987
am1_0988
am1_0989
am1_0990
am1_0991
am1_0992
am1_0993
am1_0994
am1_0995
am1_0996
am1_0997
am1_1002
am1_1003
am1_1004
am1_1005
am1_1006
am1_1010
am1_1011
am1_1012
am1_1013
am1_1014
am1_1015
am1_1016
am1_1019
am1_1020
am1_1036
am1_1037
am1_1059
am1_1062
am1_1064
am1_1065
am1_1067
am1_1068
am1_1069
am1_1070
am1_1071
am1_1073
am1_1074
am1_1075
am1_1077
am1_1078
am1_1079
am1_1081
am1_1082
am1_1083
am1_1084
am1_1085
am1_1086
am1_1087
am1_1088
am1_1092
am1_1093
am1_1094
am1_1101
am1_1103
am1_1104
am1_1105
am1_1106
am1_1107
am1_1108
am1_1109
am1_1110
am1_1111
am1_1112
am1_1113
am1_1114
am1_1116
am1_1118
am1_1119
am1_1120
am1_1121
am1_1129
am1_1130
am1_1131
am1_1133
am1_1134
am1_1135
am1_1138
am1_1139
am1_1140
am1_1142
am1_1143
am1_1144
am1_1153
am1_1154
am1_1155
am1_1156
am1_1157
am1_1158
am1_1159
am1_1160
am1_1161
am1_1162
am1_1163
am1_1165
am1_1166
am1_1170
am1_1171
am1_1172
am1_1173
am1_1178
am1_1179
am1_1180
am1_1181
am1_1183
am1_1184
am1_1187
am1_1189
am1_1191
am1_1193
am1_1194
am1_1195
am1_1196
am1_1206
am1_1207
am1_1209
am1_1213
am1_1221
am1_1222
am1_1223
am1_1224
am1_1226
am1_1247
am1_1248
am1_1249
am1_1250
am1_1251
am1_1252
am1_1253
am1_1254
am1_1255
am1_1256
am1_1261
am1_1264
am1_1273
am1_1274
am1_1275
am1_1277
am1_1278
am1_1281
am1_1282
am1_1283
am1_1284
am1_1347
am1_1348
am1_1349
am1_1350
am1_1351
am1_1352
am1_1360
am1_1361
am1_1362
am1_1363
am1_1364
am1_1365
am1_1369
am1_1371
am1_1373
am1_1374
am1_1376
am1_1377
am1_1378
am1_1379
am1_1380
am1_1382
am1_1383
am1_1384
am1_1386
am1_1387
am1_1389
am1_1391
am1_1393
am1_1394
am1_1395
am1_1396
am1_1397
am1_1398
am1_1399
am1_1400
am1_1401
am1_1403
am1_1404
am1_1405
am1_1406
am1_1407
am1_1408
am1_1409
am1_1410
am1_1412
am1_1413
am1_1414
am1_1417
am1_1422
am1_1427
am1_1428
am1_1429
am1_1430
am1_1431
am1_1432
am1_1433
am1_1434
am1_1435
am1_1436
am1_1437
am1_1438
am1_1439
am1_1440
am1_1441
am1_1442
am1_1443
am1_1444
am1_1445
am1_1448
am1_1449
am1_1450
am1_1451
am1_1452
am1_1453
am1_1454
am1_1455
am1_1456
am1_1459
am1_1460
am1_1461
am1_1463
am1_1472
am1_1475
am1_1478
am1_1479
am1_1480
am1_1481
am1_1482
am1_1485
am1_1486
am1_1489
am1_1490
am1_1491
am1_1493
am1_1494
am1_1497
am1_1498
am1_1500
am1_1501
am1_1504
am1_1506
am1_1508
am1_1509
am1_1510
am1_1513
am1_1514
am1_1516
am1_1525
am1_1526
am1_1527
am1_1528
am1_1529
am1_1530
am1_1531
am1_1532
am1_1536
am1_1537
am1_1539
am1_1540
am1_1560
am1_1561
am1_1569
am1_1570
am1_1571
am1_1572
am1_1573
am1_1585
am1_1599
am1_1601
am1_1602
am1_1617
am1_1618
am1_1630
am1_1637
am1_1638
am1_1640
am1_1641
am1_1642
am1_1643
am1_1646
am1_1647
am1_1648
am1_1649
am1_1651
am1_1652
am1_1653
am1_1655
am1_1657
am1_1658
am1_1659
am1_1660
am1_1662
am1_1667
am1_1675
am1_1676
am1_1677
am1_1683
am1_1685
am1_1687
am1_1688
am1_1691
am1_1692
am1_1693
am1_1694
am1_1695
am1_1697
am1_1698
am1_1701
am1_1702
am1_1703
am1_1704
am1_1705
am1_1706
am1_1707
am1_1709
am1_1710
am1_1711
am1_1712
am1_1713
am1_1714
am1_1717
am1_1718
am1_1721
am1_1722
am1_1728
am1_1729
am1_1730
am1_1731
am1_1732
am1_1733
am1_1735
am1_1736
am1_1737
am1_1738
am1_1739
am1_1740
am1_1741
am1_1742
am1_1743
am1_1744
am1_1745
am1_1746
am1_1747
am1_1748
am1_1752
am1_1753
am1_1758
am1_1759
am1_1760
am1_1761
am1_1764
am1_1765
am1_1766
am1_1767
am1_1773
am1_1780
am1_1781
am1_1782
am1_1783
am1_1784
am1_1785
am1_1786
am1_1787
am1_1788
am1_1789
am1_1790
am1_1791
am1_1792
am1_1793
am1_1794
am1_1795
am1_1796
am1_1797
am1_1798
am1_1799
am1_1800
am1_1801
am1_1802
am1_1804
am1_1805
am1_1806
am1_1807
am1_1808
am1_1809
am1_1810
am1_1811
am1_1812
am1_1813
am1_1814
am1_1815
am1_1816
am1_1817
am1_1819
am1_1820
am1_1821
am1_1822
am1_1823
am1_1824
am1_1825
am1_1829
am1_1830
am1_1831
am1_1832
am1_1833
am1_1834
am1_1835
am1_1837
am1_1838
am1_1839
am1_1840
am1_1842
am1_1843
am1_1844
am1_1845
am1_1847
am1_1848
am1_1849
am1_1850
am1_1851
am1_1852
am1_1853
am1_1854
am1_1855
am1_1856
am1_1862
am1_1863
am1_1864
am1_1865
am1_1866
am1_1867
am1_1868
am1_1869
am1_1874
am1_1875
am1_1876
am1_1879
am1_1880
am1_1881
am1_1883
am1_1885
am1_1886
am1_1887
am1_1900
am1_1910
am1_1911
am1_1912
am1_1920
am1_1921
am1_1922
am1_1929
am1_1930
am1_1931
am1_1932
am1_1933
am1_1934
am1_1935
am1_1936
am1_1937
am1_1938
am1_1939
am1_1941
am1_1942
am1_1943
am1_1944
am1_1945
am1_1946
am1_1947
am1_1948
am1_1950
am1_1954
am1_1955
am1_1957
am1_1958
am1_1959
am1_1962
am1_1967
am1_1968
am1_1969
am1_1972
am1_1977
am1_1980
am1_1981
am1_1982
am1_1983
am1_1985
am1_1986
am1_1987
am1_1988
am1_1994
am1_1997
am1_2001
am1_2003
am1_2006
am1_2009
am1_2010
am1_2014
am1_2015
am1_2016
am1_2017
am1_2018
am1_2019
am1_2020
am1_2021
am1_2022
am1_2023
am1_2024
am1_2025
am1_2026
am1_2027
am1_2028
am1_2036
am1_2039
am1_2040
am1_2041
am1_2043
am1_2044
am1_2046
am1_2047
am1_2048
am1_2049
am1_2050
am1_2051
am1_2052
am1_2056
am1_2057
am1_2058
am1_2061
am1_2069
am1_2070
am1_2071
am1_2072
am1_2079
am1_2080
am1_2081
am1_2082
am1_2084
am1_2085
am1_2090
am1_2091
am1_2103
am1_2104
am1_2105
am1_2108
am1_2109
am1_2111
am1_2113
am1_2114
am1_2115
am1_2116
am1_2117
am1_2118
am1_2119
am1_2120
am1_2121
am1_2122
am1_2123
am1_2124
am1_2125
am1_2126
am1_2127
am1_2129
am1_2130
am1_2131
am1_2135
am1_2136
am1_2137
am1_2139
am1_2142
am1_2151
am1_2154
am1_2155
am1_2158
am1_2159
am1_2160
am1_2161
am1_2162
am1_2163
am1_2165
am1_2166
am1_2167
am1_2169
am1_2170
am1_2171
am1_2172
am1_2173
am1_2174
am1_2175
am1_2176
am1_2177
am1_2178
am1_2179
am1_2180
am1_2181
am1_2182
am1_2215
am1_2216
am1_2217
am1_2218
am1_2219
am1_2222
am1_2225
am1_2227
am1_2228
am1_2229
am1_2230
am1_2232
am1_2238
am1_2239
am1_2240
am1_2244
am1_2245
am1_2246
am1_2247
am1_2253
am1_2256
am1_2261
am1_2262
am1_2263
am1_2264
am1_2265
am1_2266
am1_2292
am1_2295
am1_2296
am1_2297
am1_2299
am1_2300
am1_2302
am1_2303
am1_2305
am1_2306
am1_2307
am1_2308
am1_2309
am1_2310
am1_2311
am1_2313
am1_2314
am1_2315
am1_2316
am1_2317
am1_2318
am1_2319
am1_2320
am1_2321
am1_2322
am1_2324
am1_2325
am1_2327
am1_2330
am1_2331
am1_2332
am1_2333
am1_2334
am1_2335
am1_2337
am1_2338
am1_2339
am1_2340
am1_2341
am1_2342
am1_2343
am1_2344
am1_2345
am1_2346
am1_2347
am1_2348
am1_2349
am1_2350
am1_2351
am1_2352
am1_2353
am1_2354
am1_2355
am1_2358
am1_2359
am1_2360
am1_2361
am1_2362
am1_2363
am1_2364
am1_2365
am1_2366
am1_2367
am1_2373
am1_2374
am1_2375
am1_2376
am1_2380
am1_2383
am1_2385
am1_2386
am1_2387
am1_2394
am1_2401
am1_2413
am1_2415
am1_2417
am1_2418
am1_2419
am1_2420
am1_2421
am1_2422
am1_2423
am1_2424
am1_2428
am1_2429
am1_2430
am1_2431
am1_2432
am1_2433
am1_2434
am1_2436
am1_2437
am1_2438
am1_2440
am1_2444
am1_2448
am1_2452
am1_2455
am1_2457
am1_2458
am1_2459
am1_2461
am1_2462
am1_2463
am1_2465
am1_2466
am1_2467
am1_2483
am1_2484
am1_2486
am1_2487
am1_2488
am1_2489
am1_2490
am1_2491
am1_2492
am1_2493
am1_2494
am1_2496
am1_2497
am1_2501
am1_2502
am1_2503
am1_2504
am1_2505
am1_2506
am1_2512
am1_2514
am1_2515
am1_2516
am1_2517
am1_2518
am1_2519
am1_2520
am1_2538
am1_2543
am1_2554
am1_2555
am1_2557
am1_2558
am1_2559
am1_2560
am1_2561
am1_2562
am1_2571
am1_2572
am1_2573
am1_2598
am1_2609
am1_2612
am1_2613
am1_2614
am1_2615
am1_2616
am1_2617
am1_2618
am1_2619
am1_2620
am1_2621
am1_2622
am1_2623
am1_2624
am1_2626
am1_2627
am1_2628
am1_2629
am1_2631
am1_2632
am1_2633
am1_2634
am1_2635
am1_2636
am1_2637
am1_2638
am1_2639
am1_2643
am1_2644
am1_2648
am1_2649
am1_2650
am1_2651
am1_2652
am1_2653
am1_2654
am1_2655
am1_2660
am1_2661
am1_2680
am1_2682
am1_2683
am1_2684
am1_2685
am1_2686
am1_2687
am1_2688
am1_2689
am1_2690
am1_2691
am1_2692
am1_2695
am1_2697
am1_2698
am1_2721
am1_2728
am1_2729
am1_2730
am1_2731
am1_2732
am1_2735
am1_2736
am1_2738
am1_2742
am1_2743
am1_2744
am1_2748
am1_2753
am1_2754
am1_2756
am1_2758
am1_2765
am1_2766
am1_2770
am1_2779
am1_2780
am1_2783
am1_2784
am1_2786
am1_2787
am1_2791
am1_2792
am1_2797
am1_2798
am1_2799
am1_2800
am1_2801
am1_2802
am1_2805
am1_2806
am1_2808
am1_2810
am1_2812
am1_2813
am1_2822
am1_2823
am1_2824
am1_2825
am1_2826
am1_2827
am1_2828
am1_2830
am1_2833
am1_2834
am1_2835
am1_2836
am1_2837
am1_2838
am1_2839
am1_2840
am1_2841
am1_2845
am1_2847
am1_2848
am1_2849
am1_2850
am1_2852
am1_2853
am1_2854
am1_2856
am1_2857
am1_2858
am1_2859
am1_2860
am1_2861
am1_2863
am1_2864
am1_2865
am1_2866
am1_2867
am1_2868
am1_2869
am1_2870
am1_2871
am1_2875
am1_2877
am1_2878
am1_2881
am1_2883
am1_2884
am1_2885
am1_2887
am1_2888
am1_2889
am1_2890
am1_2891
am1_2892
am1_2893
am1_2894
am1_2897
am1_2898
am1_2900
am1_2902
am1_2903
am1_2905
am1_2906
am1_2908
am1_2910
am1_2911
am1_2912
am1_2913
am1_2914
am1_2915
am1_2916
am1_2917
am1_2918
am1_2920
am1_2921
am1_2922
am1_2923
am1_2924
am1_2925
am1_2926
am1_2927
am1_2930
am1_2931
am1_2932
am1_2933
am1_2934
am1_2935
am1_2937
am1_2940
am1_2942
am1_2943
am1_2944
am1_2945
am1_2946
am1_2947
am1_2948
am1_2956
am1_2957
am1_2958
am1_2960
am1_2961
am1_2962
am1_2965
am1_2967
am1_2968
am1_2969
am1_2970
am1_2971
am1_2983
am1_2984
am1_2985
am1_2986
am1_2987
am1_2989
am1_2991
am1_2995
am1_2996
am1_2997
am1_2998
am1_2999
am1_3000
am1_3001
am1_3002
am1_3003
am1_3004
am1_3005
am1_3007
am1_3010
am1_3011
am1_3012
am1_3013
am1_3014
am1_3019
am1_3020
am1_3025
am1_3026
am1_3027
am1_3029
am1_3030
am1_3037
am1_3038
am1_3056
am1_3057
am1_3058
am1_3059
am1_3060
am1_3071
am1_3072
am1_3073
am1_3074
am1_3079
am1_3080
am1_3081
am1_3082
am1_3084
am1_3085
am1_3086
am1_3087
am1_3088
am1_3089
am1_3090
am1_3091
am1_3092
am1_3093
am1_3094
am1_3095
am1_3096
am1_3097
am1_3100
am1_3101
am1_3102
am1_3103
am1_3106
am1_3109
am1_3110
am1_3113
am1_3117
am1_3118
am1_3119
am1_3120
am1_3121
am1_3122
am1_3124
am1_3127
am1_3136
am1_3137
am1_3138
am1_3139
am1_3140
am1_3143
am1_3146
am1_3147
am1_3153
am1_3154
am1_3155
am1_3157
am1_3158
am1_3159
am1_3160
am1_3161
am1_3162
am1_3163
am1_3164
am1_3165
am1_3166
am1_3167
am1_3168
am1_3172
am1_3173
am1_3174
am1_3175
am1_3176
am1_3177
am1_3181
am1_3182
am1_3189
am1_3190
am1_3191
am1_3192
am1_3193
am1_3195
am1_3196
am1_3197
am1_3198
am1_3199
am1_3200
am1_3201
am1_3202
am1_3203
am1_3204
am1_3205
am1_3213
am1_3214
am1_3215
am1_3216
am1_3217
am1_3218
am1_3223
am1_3224
am1_3225
am1_3226
am1_3227
am1_3228
am1_3229
am1_3230
am1_3242
am1_3244
am1_3254
am1_3255
am1_3289
am1_3291
am1_3296
am1_3298
am1_3300
am1_3303
am1_3305
am1_3306
am1_3307
am1_3308
am1_3309
am1_3312
am1_3313
am1_3314
am1_3315
am1_3316
am1_3318
am1_3319
am1_3326
am1_3327
am1_3328
am1_3331
am1_3332
am1_3333
am1_3337
am1_3338
am1_3339
am1_3340
am1_3342
am1_3343
am1_3344
am1_3345
am1_3347
am1_3406
am1_3409
am1_3414
am1_3415
am1_3416
am1_3417
am1_3418
am1_3421
am1_3422
am1_3424
am1_3425
am1_3426
am1_3427
am1_3428
am1_3429
am1_3430
am1_3434
am1_3435
am1_3436
am1_3437
am1_3438
am1_3440
am1_3442
am1_3443
am1_3444
am1_3445
am1_3447
am1_3448
am1_3449
am1_3450
am1_3451
am1_3452
am1_3453
am1_3455
am1_3468
am1_3469
am1_3470
am1_3481
am1_3482
am1_3484
am1_3485
am1_3486
am1_3488
am1_3489
am1_3490
am1_3491
am1_3492
am1_3508
am1_3509
am1_3510
am1_3511
am1_3513
am1_3514
am1_3515
am1_3517
am1_3519
am1_3520
am1_3524
am1_3531
am1_3532
am1_3535
am1_3537
am1_3538
am1_3539
am1_3543
am1_3544
am1_3545
am1_3546
am1_3547
am1_3548
am1_3549
am1_3550
am1_3554
am1_3555
am1_3565
am1_3567
am1_3568
am1_3569
am1_3570
am1_3571
am1_3572
am1_3574
am1_3575
am1_3576
am1_3577
am1_3578
am1_3579
am1_3580
am1_3581
am1_3582
am1_3583
am1_3584
am1_3585
am1_3586
am1_3587
am1_3588
am1_3589
am1_3590
am1_3591
am1_3592
am1_3593
am1_3594
am1_3595
am1_3596
am1_3598
am1_3599
am1_3600
am1_3601
am1_3602
am1_3603
am1_3604
am1_3605
am1_3606
am1_3626
am1_3628
am1_3630
am1_3631
am1_3632
am1_3633
am1_3634
am1_3636
am1_3637
am1_3638
am1_3639
am1_3641
am1_3642
am1_3651
am1_3652
am1_3653
am1_3658
am1_3660
am1_3661
am1_3662
am1_3663
am1_3664
am1_3665
am1_3666
am1_3667
am1_3669
am1_3670
am1_3671
am1_3672
am1_3673
am1_3674
am1_3675
am1_3677
am1_3679
am1_3680
am1_3681
am1_3682
am1_3683
am1_3692
am1_3693
am1_3704
am1_3705
am1_3706
am1_3707
am1_3708
am1_3709
am1_3713
am1_3715
am1_3716
am1_3717
am1_3719
am1_3720
am1_3721
am1_3724
am1_3725
am1_3726
am1_3729
am1_3733
am1_3734
am1_3735
am1_3750
am1_3755
am1_3756
am1_3757
am1_3758
am1_3759
am1_3760
am1_3764
am1_3766
am1_3768
am1_3769
am1_3770
am1_3771
am1_3772
am1_3773
am1_3776
am1_3777
am1_3782
am1_3785
am1_3786
am1_3787
am1_3789
am1_3790
am1_3792
am1_3794
am1_3795
am1_3796
am1_3798
am1_3800
am1_3804
am1_3805
am1_3806
am1_3807
am1_3809
am1_3810
am1_3814
am1_3815
am1_3822
am1_3823
am1_3825
am1_3832
am1_3834
am1_3836
am1_3837
am1_3840
am1_3842
am1_3843
am1_3844
am1_3845
am1_3846
am1_3847
am1_3848
am1_3849
am1_3850
am1_3851
am1_3852
am1_3853
am1_3868
am1_3877
am1_3878
am1_3879
am1_3880
am1_3881
am1_3882
am1_3883
am1_3885
am1_3886
am1_3887
am1_3888
am1_3890
am1_3892
am1_3895
am1_3896
am1_3897
am1_3899
am1_3900
am1_3904
am1_3907
am1_3911
am1_3912
am1_3914
am1_3915
am1_3916
am1_3917
am1_3918
am1_3926
am1_3927
am1_3928
am1_3929
am1_3931
am1_3932
am1_3933
am1_3934
am1_3935
am1_3936
am1_3937
am1_3938
am1_3940
am1_3941
am1_3942
am1_3943
am1_3944
am1_3947
am1_3948
am1_3949
am1_3951
am1_3952
am1_3953
am1_3954
am1_3955
am1_3956
am1_3957
am1_3958
am1_3962
am1_3963
am1_3964
am1_3965
am1_3966
am1_3967
am1_3968
am1_3969
am1_3970
am1_3971
am1_3972
am1_3973
am1_3975
am1_3976
am1_3978
am1_3979
am1_3981
am1_3982
am1_3983
am1_3984
am1_3986
am1_3988
am1_3989
am1_3990
am1_3991
am1_3992
am1_3993
am1_3994
am1_3995
am1_3996
am1_3997
am1_3998
am1_4001
am1_4002
am1_4012
am1_4013
am1_4017
am1_4022
am1_4027
am1_4028
am1_4029
am1_4030
am1_4031
am1_4032
am1_4033
am1_4038
am1_4040
am1_4041
am1_4042
am1_4043
am1_4044
am1_4047
am1_4049
am1_4050
am1_4051
am1_4052
am1_4053
am1_4054
am1_4055
am1_4056
am1_4057
am1_4058
am1_4059
am1_4060
am1_4061
am1_4063
am1_4064
am1_4065
am1_4066
am1_4067
am1_4068
am1_4069
am1_4070
am1_4072
am1_4073
am1_4074
am1_4075
am1_4084
am1_4085
am1_4093
am1_4094
am1_4098
am1_4099
am1_4100
am1_4104
am1_4106
am1_4107
am1_4108
am1_4118
am1_4119
am1_4120
am1_4121
am1_4125
am1_4127
am1_4128
am1_4138
am1_4144
am1_4147
am1_4154
am1_4155
am1_4185
am1_4189
am1_4190
am1_4210
am1_4211
am1_4212
am1_4214
am1_4215
am1_4216
am1_4217
am1_4219
am1_4220
am1_4221
am1_4222
am1_4223
am1_4224
am1_4225
am1_4234
am1_4236
am1_4237
am1_4238
am1_4239
am1_4240
am1_4245
am1_4246
am1_4247
am1_4248
am1_4268
am1_4270
am1_4271
am1_4272
am1_4273
am1_4274
am1_4283
am1_4285
am1_4286
am1_4291
am1_4293
am1_4310
am1_4312
am1_4313
am1_4324
am1_4325
am1_4326
am1_4328
am1_4329
am1_4330
am1_4331
am1_4332
am1_4333
am1_4337
am1_4338
am1_4341
am1_4343
am1_4344
am1_4346
am1_4347
am1_4348
am1_4349
am1_4350
am1_4352
am1_4353
am1_4354
am1_4355
am1_4356
am1_4357
am1_4358
am1_4359
am1_4360
am1_4361
am1_4362
am1_4364
am1_4365
am1_4366
am1_4367
am1_4368
am1_4369
am1_4370
am1_4374
am1_4375
am1_4376
[truncated: 758 more rows]
