# Supplementary material for: Genomic and Functional Variation of the Chlorophyll d-Producing Cyanobacterium Acaryochloris marina
Source: Microorganisms. 2022 Mar 6;10(3):569. doi: 10.3390/microorganisms10030569 (PMC8949462; doi:10.3390/microorganisms10030569)
Supplement: Supplementary file 1 [file microorganisms-10-00569-s001.zip › Table S4.xlsx]

## Sheet: Table S4
Table S4. Complete KEGG modules in the Acaryocloris marina core genome. Modules with one block missing are shaded.
Carbohydrate metabolism				Status
	Central carbohydrate metabolism
		M00001	Glycolysis (Embden-Meyerhof pathway), glucose => pyruvate (11) (complete 9/9)	complete
		M00002	Glycolysis, core module involving three-carbon compounds (6) (complete 5/5)	complete
		M00003	Gluconeogenesis, oxaloacetate => fructose-6P (7) (1 block missing 6/7)	1 block missing
		M00307	Pyruvate oxidation, pyruvate => acetyl-CoA (4) (complete 1/1)	complete
		M00010	Citrate cycle, first carbon oxidation, oxaloacetate => 2-oxoglutarate (4) (complete 3/3)	complete
		M00004	Pentose phosphate pathway (Pentose phosphate cycle) (8) (complete 7/7)	complete
		M00006	Pentose phosphate pathway, oxidative phase, glucose 6P => ribulose 5P (3) (complete 2/2)	complete
		M00007	Pentose phosphate pathway, non-oxidative phase, fructose 6P => ribose 5P (4) (complete 4/4)	complete
		M00580	Pentose phosphate pathway, archaea, fructose 6P => ribose 5P (1) (1 block missing 1/2)	1 block missing
		M00005	PRPP biosynthesis, ribose 5P => PRPP (1) (complete 1/1)	complete
		M00008	Entner-Doudoroff pathway, glucose-6P => glyceraldehyde-3P + pyruvate (3) (1 block missing 3/4)	1 block missing
	Other carbohydrate metabolism
		M00854	Glycogen biosynthesis, glucose-1P => glycogen/starch (4) (complete 2/2)	complete
		M00855	Glycogen degradation, glycogen => glucose-6P (3) (1 block missing 2/3)	1 block missing
		M00549	Nucleotide sugar biosynthesis, glucose => UDP-glucose (3) (1 block missing 2/3)	1 block missing
		M00909	UDP-N-acetyl-D-glucosamine biosynthesis, prokaryotes, glucose => UDP-GlcNAc (5) (complete 5/5)	complete
Energy metabolism
	Carbon fixation
		M00165	Reductive pentose phosphate cycle (Calvin cycle) (9) (1 block missing 10/11)	1 block missing
		M00166	Reductive pentose phosphate cycle, ribulose-5P => glyceraldehyde-3P (5) (complete 4/4)	complete
		M00167	Reductive pentose phosphate cycle, glyceraldehyde-3P => ribulose-5P (4) (1 block missing 6/7)	1 block missing
		M00168	CAM (Crassulacean acid metabolism), dark (2) (complete 2/2)	complete
	Nitrogen metabolism
		M00531	Assimilatory nitrate reduction, nitrate => ammonia (2) (complete 2/2)	complete
	Sulfur metabolism
		M00176	Assimilatory sulfate reduction, sulfate => H2S (4) (complete 3/3)	complete
	Photosynthesis
		M00161	Photosystem II (6) (complete 1/1)	complete
		M00163	Photosystem I (6) (complete 1/1)	complete
	ATP synthesis
		M00145	NAD(P)H:quinone oxidoreductase, chloroplasts and cyanobacteria (14) (complete 1/1)	complete
		M00155	Cytochrome c oxidase, prokaryotes (3) (complete 1/1)	complete
		M00157	F-type ATPase, prokaryotes and chloroplasts (8) (complete 1/1)	complete
Lipid metabolism
	Fatty acid metabolism
		M00082	Fatty acid biosynthesis, initiation (6) (complete 2/2)	complete
		M00083	Fatty acid biosynthesis, elongation (4) (complete 1/1)	complete
		M00086	beta-Oxidation, acyl-CoA synthesis (1) (complete 1/1)	complete
	Lipid metabolism
		M00066	Lactosylceramide biosynthesis (1) (1 block missing 1/2)	1 block missing
		M00100	Sphingosine degradation (1) (1 block missing 1/2)	1 block missing
Nucleotide metabolism
	Purine metabolism
		M00048	Inosine monophosphate biosynthesis, PRPP + glutamine => IMP (11) (complete 8/8)	complete
		M00049	Adenine ribonucleotide biosynthesis, IMP => ADP,ATP (5) (complete 4/4)	complete
		M00050	Guanine ribonucleotide biosynthesis, IMP => GDP,GTP (5) (complete 4/4)	complete
	Pyrimidine metabolism
		M00051	Uridine monophosphate biosynthesis, glutamine (+ PRPP) => UMP (7) (1 block missing 2/3)	1 block missing
		M00052	Pyrimidine ribonucleotide biosynthesis, UMP => UDP/UTP,CDP/CTP (3) (complete 3/3)	complete
		M00053	Pyrimidine deoxyribonuleotide biosynthesis, CDP => dCTP (3) (complete 2/2)	complete
		M00938	Pyrimidine deoxyribonuleotide biosynthesis, UDP => dTTP (5) (1 block missing 4/5)	1 block missing
Amino acid metabolism
	Serine and threonine metabolism
		M00020	Serine biosynthesis, glycerate-3P => serine (3) (complete 3/3)	complete
		M00018	Threonine biosynthesis, aspartate => homoserine => threonine (5) (complete 5/5)	complete
	Cysteine and methionine metabolism
		M00021	Cysteine biosynthesis, serine => cysteine (2) (complete 2/2)	complete
		M00338	Cysteine biosynthesis, homocysteine + serine => cysteine (1) (1 block missing 1/2)	1 block missing
	Branched-chain amino acid metabolism
		M00019	Valine/isoleucine biosynthesis, pyruvate => valine / 2-oxobutanoate => isoleucine (5) (complete 4/4)	complete
		M00535	Isoleucine biosynthesis, pyruvate => 2-oxobutanoate (3) (1 block missing 2/3)	1 block missing
		M00570	Isoleucine biosynthesis, threonine => 2-oxobutanoate => isoleucine (6) (complete 5/5)	complete
		M00432	Leucine biosynthesis, 2-oxoisovalerate => 2-oxoisocaproate (4) (complete 3/3)	complete
	Lysine metabolism
		M00526	Lysine biosynthesis, DAP dehydrogenase pathway, aspartate => lysine (5) (1 block missing 5/6)	1 block missing
		M00527	Lysine biosynthesis, DAP aminotransferase pathway, aspartate => lysine (7) (complete 7/7)	complete
	Arginine and proline metabolism
		M00028	Ornithine biosynthesis, glutamate => ornithine (5) (complete 4/4)	complete
		M00844	Arginine biosynthesis, ornithine => arginine (3) (complete 3/3)	complete
		M00015	Proline biosynthesis, glutamate => proline (3) (complete 2/2)	complete
	Polyamine biosynthesis
		M00133	Polyamine biosynthesis, arginine => agmatine => putrescine => spermidine (3) (1 block missing 3/4)	1 block missing
	Histidine metabolism
		M00026	Histidine biosynthesis, PRPP => histidine (8) (1 block missing 5/6)	1 block missing
	Aromatic amino acid metabolism
		M00022	Shikimate pathway, phosphoenolpyruvate + erythrose-4P => chorismate (8) (complete 4/4)	complete
		M00023	Tryptophan biosynthesis, chorismate => tryptophan (7) (complete 3/3)	complete
		M00024	Phenylalanine biosynthesis, chorismate => phenylpyruvate => phenylalanine (2) (1 block missing 1/2)	1 block missing
	Other amino acid metabolism
		M00118	Glutathione biosynthesis, glutamate => glutathione (1) (1 block missing 1/2)	1 block missing
Metabolism of cofactors and vitamins
	Cofactor and vitamin metabolism
		M00896	Thiamine biosynthesis, archaea, AIR (+ NAD+) => TMP/TPP (4) (1 block missing 3/4)	1 block missing
		M00899	Thiamine salvage pathway, HMP/HET => TMP (2) (1 block missing 1/2)	1 block missing
		M00125	Riboflavin biosynthesis, plants and bacteria, GTP => riboflavin/FMN/FAD (6) (1 block missing 6/7)	1 block missing
		M00115	NAD biosynthesis, aspartate => quinolinate => NAD (6) (complete 5/5)	complete
		M00119	Pantothenate biosynthesis, valine/L-aspartate => pantothenate (4) (1 block missing 4/5)	1 block missing
		M00120	Coenzyme A biosynthesis, pantothenate => CoA (4) (complete 3/3)	complete
		M00123	Biotin biosynthesis, pimeloyl-ACP/CoA => biotin (3) (1 block missing 2/3)	1 block missing
		M00881	Lipoic acid biosynthesis, plants and bacteria, octanoyl-ACP => dihydrolipoyl-E2/H (2) (complete 2/2)	complete
		M00882	Lipoic acid biosynthesis, eukaryotes, octanoyl-ACP => dihydrolipoyl-H (1) (1 block missing 1/2)	1 block missing
		M00884	Lipoic acid biosynthesis, octanoyl-CoA => dihydrolipoyl-E2 (1) (1 block missing 1/2)	1 block missing
		M00842	Tetrahydrobiopterin biosynthesis, GTP => BH4 (2) (1 block missing 2/3)	1 block missing
		M00843	L-threo-Tetrahydrobiopterin biosynthesis, GTP => L-threo-BH4 (2) (1 block missing 2/3)	1 block missing
		M00880	Molybdenum cofactor biosynthesis, GTP => molybdenum cofactor (6) (complete 3/3)	complete
		M00140	C1-unit interconversion, prokaryotes (2) (1 block missing 2/3)	1 block missing
		M00141	C1-unit interconversion, eukaryotes (1) (1 block missing 1/2)	1 block missing
		M00846	Siroheme biosynthesis, glutamyl-tRNA => siroheme (7) (1 block missing 5/6)	1 block missing
		M00121	Heme biosynthesis, plants and bacteria, glutamate => heme (10) (1 block missing 9/10)	1 block missing
		M00924	Cobalamin biosynthesis, anaerobic, uroporphyrinogen III => sirohydrochlorin => cobyrinate a,c-diamide (12) (1 block missing 10/11)	1 block missing
		M00112	Tocopherol/tocotorienol biosynthesis, homogentisate + phytyl/geranylgeranyl-PP => tocopherol/tocotorienol (4) (complete 4/4)	complete
Biosynthesis of terpenoids and polyketides
	Terpenoid backbone biosynthesis
		M00096	C5 isoprenoid biosynthesis, non-mevalonate pathway (8) (complete 8/8)	complete
		M00364	C10-C20 isoprenoid biosynthesis, bacteria (2) (complete 2/2)	complete
		M00365	C10-C20 isoprenoid biosynthesis, archaea (1) (1 block missing 1/2)	1 block missing
	Polyketide sugar unit biosynthesis
		M00793	dTDP-L-rhamnose biosynthesis (4) (complete 3/3)	complete
