# Supplementary material for: Genomic and Functional Variation of the Chlorophyll d-Producing Cyanobacterium Acaryochloris marina
Source: Microorganisms. 2022 Mar 6;10(3):569. doi: 10.3390/microorganisms10030569 (PMC8949462; doi:10.3390/microorganisms10030569)
Supplement: Supplementary file 1 [file microorganisms-10-00569-s001.zip › Table S5.xlsx]

## Sheet: Table S5
Table S5. Genes unique to the A. marina core.
am1_0021
am1_0022
am1_0023
am1_0025
am1_0053
am1_0058
am1_0073
am1_0080
am1_0083
am1_0086
am1_0091
am1_0128
am1_0145
am1_0147
am1_0150
am1_0175
am1_0176
am1_0180
am1_0185
am1_0186
am1_0286
am1_0287
am1_0356
am1_0359
am1_0360
am1_0407
am1_0409
am1_0416
am1_0431
am1_0432
am1_0513
am1_0534
am1_0546
am1_0575
am1_0576
am1_0582
am1_0589
am1_0592
am1_0600
am1_0610
am1_0621
am1_0623
am1_0624
am1_0635
am1_0654
am1_0667
am1_0668
am1_0670
am1_0697
am1_0703
am1_0706
am1_0713
am1_0719
am1_0725
am1_0727
am1_0730
am1_0745
am1_0753
am1_0756
am1_0774
am1_0775
am1_0783
am1_0786
am1_0795
am1_0799
am1_0801
am1_0805
am1_0823
am1_0829
am1_0848
am1_0882
am1_0914
am1_0921
am1_0933
am1_0937
am1_0948
am1_0961
am1_0980
am1_0990
am1_1003
am1_1012
am1_1020
am1_1036
am1_1064
am1_1067
am1_1069
am1_1074
am1_1077
am1_1079
am1_1086
am1_1088
am1_1105
am1_1107
am1_1119
am1_1133
am1_1134
am1_1135
am1_1138
am1_1140
am1_1158
am1_1159
am1_1170
am1_1171
am1_1178
am1_1181
am1_1184
am1_1189
am1_1206
am1_1209
am1_1261
am1_1278
am1_1281
am1_1361
am1_1378
am1_1379
am1_1407
am1_1409
am1_1427
am1_1452
am1_1460
am1_1463
am1_1472
am1_1478
am1_1498
am1_1500
am1_1513
am1_1570
am1_1647
am1_1657
am1_1694
am1_1695
am1_1703
am1_1713
am1_1714
am1_1729
am1_1730
am1_1731
am1_1732
am1_1733
am1_1758
am1_1759
am1_1760
am1_1761
am1_1782
am1_1787
am1_1802
am1_1805
am1_1816
am1_1817
am1_1830
am1_1834
am1_1838
am1_1851
am1_1852
am1_1856
am1_1874
am1_1875
am1_1887
am1_1935
am1_1936
am1_1945
am1_1946
am1_1948
am1_1950
am1_1955
am1_1962
am1_1967
am1_1987
am1_2006
am1_2047
am1_2058
am1_2071
am1_2072
am1_2079
am1_2080
am1_2081
am1_2085
am1_2090
am1_2116
am1_2119
am1_2126
am1_2127
am1_2142
am1_2165
am1_2175
am1_2215
am1_2222
am1_2244
am1_2245
am1_2246
am1_2256
am1_2261
am1_2297
am1_2305
am1_2310
am1_2320
am1_2332
am1_2334
am1_2347
am1_2359
am1_2360
am1_2375
am1_2383
am1_2385
am1_2394
am1_2421
am1_2424
am1_2434
am1_2452
am1_2517
am1_2538
am1_2555
am1_2560
am1_2598
am1_2609
am1_2617
am1_2623
am1_2624
am1_2627
am1_2643
am1_2661
am1_2682
am1_2683
am1_2728
am1_2730
am1_2732
am1_2754
am1_2756
am1_2779
am1_2783
am1_2786
am1_2787
am1_2792
am1_2806
am1_2810
am1_2822
am1_2824
am1_2825
am1_2826
am1_2888
am1_2890
am1_2898
am1_2900
am1_2902
am1_2903
am1_2905
am1_2910
am1_2917
am1_2918
am1_2920
am1_2925
am1_2926
am1_2927
am1_2930
am1_2958
am1_2960
am1_2961
am1_2967
am1_2968
am1_2971
am1_2983
am1_2995
am1_2996
am1_2997
am1_2999
am1_3000
am1_3010
am1_3019
am1_3020
am1_3091
am1_3097
am1_3109
am1_3110
am1_3122
am1_3137
am1_3147
am1_3168
am1_3189
am1_3213
am1_3215
am1_3216
am1_3225
am1_3226
am1_3227
am1_3228
am1_3298
am1_3307
am1_3318
am1_3319
am1_3340
am1_3414
am1_3415
am1_3416
am1_3417
am1_3418
am1_3425
am1_3426
am1_3453
am1_3468
am1_3482
am1_3486
am1_3510
am1_3537
am1_3538
am1_3555
am1_3569
am1_3601
am1_3675
am1_3682
am1_3683
am1_3706
am1_3709
am1_3713
am1_3716
am1_3726
am1_3734
am1_3750
am1_3757
am1_3758
am1_3760
am1_3766
am1_3777
am1_3792
am1_3795
am1_3798
am1_3800
am1_3805
am1_3806
am1_3822
am1_3836
am1_3846
am1_3849
am1_3852
am1_3877
am1_3888
am1_3890
am1_3899
am1_3911
am1_3912
am1_3926
am1_3936
am1_3949
am1_3951
am1_3954
am1_3969
am1_3973
am1_3986
am1_3990
am1_3993
am1_3994
am1_3995
am1_4012
am1_4017
am1_4027
am1_4032
am1_4043
am1_4094
am1_4127
am1_4138
am1_4155
am1_4185
am1_4190
am1_4222
am1_4268
am1_4273
am1_4274
am1_4283
am1_4310
am1_4325
am1_4333
am1_4343
am1_4344
am1_4354
am1_4362
am1_4365
am1_4397
am1_4404
am1_4414
am1_4424
am1_4430
am1_4431
am1_4442
am1_4443
am1_4453
am1_4454
am1_4463
am1_4465
am1_4466
am1_4470
am1_4477
am1_4501
am1_4520
am1_4528
am1_4529
am1_4535
am1_4543
am1_4550
am1_4561
am1_4565
am1_4592
am1_4598
am1_4607
am1_4613
am1_4614
am1_4616
am1_4652
am1_4653
am1_4669
am1_4674
am1_4718
am1_4762
am1_4764
am1_4766
am1_4770
am1_4771
am1_4793
am1_4795
am1_4799
am1_4800
am1_4801
am1_4804
am1_4815
am1_4818
am1_4836
am1_4857
am1_4859
am1_4861
am1_4863
am1_4888
am1_4902
am1_4912
am1_4916
am1_4919
am1_4941
am1_4949
am1_4962
am1_4973
am1_4977
am1_4986
am1_4997
am1_5000
am1_5001
am1_5040
am1_5041
am1_5049
am1_5055
am1_5059
am1_5088
am1_5105
am1_5132
am1_5154
am1_5174
am1_5180
am1_5208
am1_5229
am1_5237
am1_5239
am1_5252
am1_5253
am1_5254
am1_5261
am1_5264
am1_5277
am1_5278
am1_5300
am1_5315
am1_5318
am1_5339
am1_5383
am1_5398
am1_5410
am1_5423
am1_5480
am1_5495
am1_5527
am1_5528
am1_5530
am1_5542
am1_5547
am1_5554
am1_5563
am1_5584
am1_5597
am1_5598
am1_5600
am1_5611
am1_5619
am1_5625
am1_5636
am1_5671
am1_5674
am1_5675
am1_5694
am1_5695
am1_5700
am1_5710
am1_5721
am1_5732
am1_5733
am1_5734
am1_5739
am1_5741
am1_5746
am1_5750
am1_5753
am1_5755
am1_5781
am1_5794
am1_5795
am1_5798
am1_5904
am1_5915
am1_5918
am1_5924
am1_5932
am1_5938
am1_5976
am1_6001
am1_6008
am1_6036
am1_6044
am1_6047
am1_6348
am1_6359
am1_6360
am1_b0293
am1_e0104
am1_g0012
am1_h0083
