# Supplementary material for: Genomic and Functional Variation of the Chlorophyll d-Producing Cyanobacterium Acaryochloris marina
Source: Microorganisms. 2022 Mar 6;10(3):569. doi: 10.3390/microorganisms10030569 (PMC8949462; doi:10.3390/microorganisms10030569)
Supplement: Supplementary file 1 [file microorganisms-10-00569-s001.zip › Table S6.xlsx]

## Sheet: Table S6
Table S6. Summary of FeGenie results.
Genome	Category	Count
MU06	iron_aquisition-siderophore_transport_potential	42
MU06	iron_aquisition-siderophore_synthesis	5
MU06	iron_aquisition-heme_oxygenase	1
MU06	iron_storage	9
MU06	iron_aquisition-iron_transport	13
MU06	iron_gene_regulation	30
MU07	iron_aquisition-siderophore_transport_potential	42
MU07	iron_aquisition-siderophore_synthesis	6
MU07	iron_aquisition-heme_oxygenase	1
MU07	iron_storage	9
MU07	iron_aquisition-iron_transport	13
MU07	iron_gene_regulation	30
HP5	iron_aquisition-siderophore_transport_potential	38
HP5	iron_aquisition-siderophore_synthesis	5
HP5	iron_aquisition-heme_oxygenase	0
HP5	iron_storage	5
HP5	iron_aquisition-iron_transport	9
HP5	iron_gene_regulation	29
HP6	iron_aquisition-siderophore_transport_potential	34
HP6	iron_aquisition-siderophore_synthesis	5
HP6	iron_aquisition-heme_oxygenase	0
HP6	iron_storage	5
HP6	iron_aquisition-iron_transport	9
HP6	iron_gene_regulation	29
MU08	iron_aquisition-siderophore_transport_potential	43
MU08	iron_aquisition-siderophore_synthesis	0
MU08	iron_aquisition-heme_oxygenase	0
MU08	iron_storage	6
MU08	iron_aquisition-iron_transport	9
MU08	iron_gene_regulation	28
MU09	iron_aquisition-siderophore_transport_potential	45
MU09	iron_aquisition-siderophore_synthesis	0
MU09	iron_aquisition-heme_oxygenase	0
MU09	iron_storage	8
MU09	iron_aquisition-iron_transport	9
MU09	iron_gene_regulation	30
HP1	iron_aquisition-siderophore_transport_potential	36
HP1	iron_aquisition-siderophore_synthesis	0
HP1	iron_aquisition-heme_oxygenase	0
HP1	iron_storage	7
HP1	iron_aquisition-iron_transport	9
HP1	iron_gene_regulation	31
GR1	iron_aquisition-siderophore_transport_potential	38
GR1	iron_aquisition-siderophore_synthesis	0
GR1	iron_aquisition-heme_oxygenase	0
GR1	iron_storage	7
GR1	iron_aquisition-iron_transport	9
GR1	iron_gene_regulation	28
HP9	iron_aquisition-siderophore_transport_potential	39
HP9	iron_aquisition-siderophore_synthesis	0
HP9	iron_aquisition-heme_oxygenase	0
HP9	iron_storage	6
HP9	iron_aquisition-iron_transport	8
HP9	iron_gene_regulation	28
HP10	iron_aquisition-siderophore_transport_potential	50
HP10	iron_aquisition-siderophore_synthesis	10
HP10	iron_aquisition-heme_oxygenase	0
HP10	iron_storage	8
HP10	iron_aquisition-iron_transport	12
HP10	iron_gene_regulation	42
MBIC_genome	iron_aquisition-siderophore_transport_potential	53
MBIC_genome	iron_aquisition-siderophore_synthesis	9
MBIC_genome	iron_aquisition-heme_oxygenase	1
MBIC_genome	iron_storage	5
MBIC_genome	iron_aquisition-iron_transport	14
MBIC_genome	iron_gene_regulation	44
FH11	iron_aquisition-siderophore_transport_potential	42
FH11	iron_aquisition-siderophore_synthesis	5
FH11	iron_aquisition-heme_oxygenase	0
FH11	iron_storage	5
FH11	iron_aquisition-iron_transport	12
FH11	iron_gene_regulation	37
MSP2	iron_aquisition-siderophore_transport_potential	46
MSP2	iron_aquisition-siderophore_synthesis	5
MSP2	iron_aquisition-heme_oxygenase	0
MSP2	iron_storage	4
MSP2	iron_aquisition-iron_transport	11
MSP2	iron_gene_regulation	36
FH1	iron_aquisition-siderophore_transport_potential	44
FH1	iron_aquisition-siderophore_synthesis	0
FH1	iron_aquisition-heme_oxygenase	0
FH1	iron_storage	7
FH1	iron_aquisition-iron_transport	12
FH1	iron_gene_regulation	32
HP11	iron_aquisition-siderophore_transport_potential	44
HP11	iron_aquisition-siderophore_synthesis	5
HP11	iron_aquisition-heme_oxygenase	0
HP11	iron_storage	7
HP11	iron_aquisition-iron_transport	12
HP11	iron_gene_regulation	31
HP8	iron_aquisition-siderophore_transport_potential	45
HP8	iron_aquisition-siderophore_synthesis	5
HP8	iron_aquisition-heme_oxygenase	0
HP8	iron_storage	6
HP8	iron_aquisition-iron_transport	9
HP8	iron_gene_regulation	32
MU03	iron_aquisition-siderophore_transport_potential	15
MU03	iron_aquisition-siderophore_synthesis	8
MU03	iron_aquisition-heme_oxygenase	0
MU03	iron_storage	5
MU03	iron_aquisition-iron_transport	6
MU03	iron_gene_regulation	12
5410	iron_aquisition-siderophore_transport_potential	22
5410	iron_aquisition-siderophore_synthesis	0
5410	iron_aquisition-heme_oxygenase	1
5410	iron_storage	6
5410	iron_aquisition-iron_transport	14
5410	iron_gene_regulation	25
P4	iron_aquisition-siderophore_transport_potential	22
P4	iron_aquisition-siderophore_synthesis	0
P4	iron_aquisition-heme_oxygenase	0
P4	iron_storage	5
P4	iron_aquisition-iron_transport	11
P4	iron_gene_regulation	22
P9	iron_aquisition-siderophore_transport_potential	22
P9	iron_aquisition-siderophore_synthesis	0
P9	iron_aquisition-heme_oxygenase	0
P9	iron_storage	5
P9	iron_aquisition-iron_transport	8
P9	iron_gene_regulation	22
WB4	iron_aquisition-siderophore_transport_potential	25
WB4	iron_aquisition-siderophore_synthesis	0
WB4	iron_aquisition-heme_oxygenase	0
WB4	iron_storage	4
WB4	iron_aquisition-iron_transport	8
WB4	iron_gene_regulation	19
MU04	iron_aquisition-siderophore_transport_potential	21
MU04	iron_aquisition-siderophore_synthesis	0
MU04	iron_aquisition-heme_oxygenase	0
MU04	iron_storage	5
MU04	iron_aquisition-iron_transport	7
MU04	iron_gene_regulation	23
S1	iron_aquisition-siderophore_transport_potential	21
S1	iron_aquisition-siderophore_synthesis	0
S1	iron_aquisition-heme_oxygenase	0
S1	iron_storage	6
S1	iron_aquisition-iron_transport	7
S1	iron_gene_regulation	23
MU05	iron_aquisition-siderophore_transport_potential	18
MU05	iron_aquisition-siderophore_synthesis	0
MU05	iron_aquisition-heme_oxygenase	0
MU05	iron_storage	5
MU05	iron_aquisition-iron_transport	7
MU05	iron_gene_regulation	23
S9	iron_aquisition-siderophore_transport_potential	19
S9	iron_aquisition-siderophore_synthesis	0
S9	iron_aquisition-heme_oxygenase	0
S9	iron_storage	6
S9	iron_aquisition-iron_transport	7
S9	iron_gene_regulation	23
MU11	iron_aquisition-siderophore_transport_potential	27
MU11	iron_aquisition-siderophore_synthesis	0
MU11	iron_aquisition-heme_oxygenase	0
MU11	iron_storage	5
MU11	iron_aquisition-iron_transport	9
MU11	iron_gene_regulation	34
MU12	iron_aquisition-siderophore_transport_potential	24
MU12	iron_aquisition-siderophore_synthesis	0
MU12	iron_aquisition-heme_oxygenase	0
MU12	iron_storage	5
MU12	iron_aquisition-iron_transport	9
MU12	iron_gene_regulation	36
MU01	iron_aquisition-siderophore_transport_potential	30
MU01	iron_aquisition-siderophore_synthesis	0
MU01	iron_aquisition-heme_oxygenase	0
MU01	iron_storage	7
MU01	iron_aquisition-iron_transport	8
MU01	iron_gene_regulation	25
MU100	iron_aquisition-siderophore_transport_potential	29
MU100	iron_aquisition-siderophore_synthesis	0
MU100	iron_aquisition-heme_oxygenase	0
MU100	iron_storage	7
MU100	iron_aquisition-iron_transport	8
MU100	iron_gene_regulation	25
S15	iron_aquisition-siderophore_transport_potential	28
S15	iron_aquisition-siderophore_synthesis	0
S15	iron_aquisition-heme_oxygenase	0
S15	iron_storage	4
S15	iron_aquisition-iron_transport	9
S15	iron_gene_regulation	27
S7	iron_aquisition-siderophore_transport_potential	30
S7	iron_aquisition-siderophore_synthesis	0
S7	iron_aquisition-heme_oxygenase	0
S7	iron_storage	4
S7	iron_aquisition-iron_transport	9
S7	iron_gene_regulation	28
HP3	iron_aquisition-siderophore_transport_potential	23
HP3	iron_aquisition-siderophore_synthesis	5
HP3	iron_aquisition-heme_oxygenase	0
HP3	iron_storage	4
HP3	iron_aquisition-iron_transport	9
HP3	iron_gene_regulation	24
NIES2412	iron_aquisition-siderophore_transport_potential	24
NIES2412	iron_aquisition-siderophore_synthesis	5
NIES2412	iron_aquisition-heme_oxygenase	1
NIES2412	iron_storage	5
NIES2412	iron_aquisition-iron_transport	9
NIES2412	iron_gene_regulation	26
FH2	iron_aquisition-siderophore_transport_potential	25
FH2	iron_aquisition-siderophore_synthesis	0
FH2	iron_aquisition-heme_oxygenase	0
FH2	iron_storage	5
FH2	iron_aquisition-iron_transport	12
FH2	iron_gene_regulation	29
FH6	iron_aquisition-siderophore_transport_potential	25
FH6	iron_aquisition-siderophore_synthesis	0
FH6	iron_aquisition-heme_oxygenase	0
FH6	iron_storage	5
FH6	iron_aquisition-iron_transport	9
FH6	iron_gene_regulation	29
MU10	iron_aquisition-siderophore_transport_potential	29
MU10	iron_aquisition-siderophore_synthesis	0
MU10	iron_aquisition-heme_oxygenase	0
MU10	iron_storage	3
MU10	iron_aquisition-iron_transport	13
MU10	iron_gene_regulation	27
MU13	iron_aquisition-siderophore_transport_potential	30
MU13	iron_aquisition-siderophore_synthesis	0
MU13	iron_aquisition-heme_oxygenase	0
MU13	iron_storage	3
MU13	iron_aquisition-iron_transport	9
MU13	iron_gene_regulation	28
