# Supplementary material for: Genomic and Functional Variation of the Chlorophyll d-Producing Cyanobacterium Acaryochloris marina
Source: Microorganisms. 2022 Mar 6;10(3):569. doi: 10.3390/microorganisms10030569 (PMC8949462; doi:10.3390/microorganisms10030569)
Supplement: Supplementary file 1 [file microorganisms-10-00569-s001.zip › Table S7.xlsx]

## Sheet: Sheet1
Table S7. A. marina CRISPR arrays, repeat sequences and spacer numbers.
Strain	Array	Repeat	No. of spacers
FH6	1	GTTGTCCCCACGCCTGTGGGGGTGGTCCG	49
	2	GTTTTCATTTATTCGCCTTCCTACTGAATAGGAAG	13
	3	GTTTTCATTTATTCGCCTTCCTACTGAATAGGAAG	8
	4	GTTTTCATTTATTCGCCTTCCTACTGAATAGGAAG	19
WB4	1	GTTTTCCCCACGCACGTGGGGGTGGTCCG	34
MU09	1	GTTGCAAAAACGCTAAAACCCTCCAAGGGATTGAAAC	65
MU08	1	GTTGCAAAAACGCTAAAACCCTCTAAGGGATTGAAAC	51
	2	GTTGCAATGACTTTTAAGGGTTAGGAGGGGTTGAAAG	6
	3	GTTTCACTACTCATTCCCCGCAAGGGGACGGAAAC	43
	4	GTTTCATCACTCATTCCCCGCAAGGGGACGGAAAC	3
	5	GTTTCATCACTCATTCCCCGCAAGGGGACGGAAAC	15
MU13	1	GTTTCCAATAATTCCGATTGAAGTCAATCGGTAAAG	28
	2	GTTTCCAATAATTCCGATTGAAGTCAATCGGTAAAG	26
	3	GTTTCCAATAATTCCGATTGAAGTCAATCGGTAAAG	11
	4	GTTTCCAATAATTCCGATTGAAGTCAATCGGTAAAG	8
MU04	1	GTTTCCAATAATTCCGATTGAAGTCAATCGGTAAAG	23
	2	GTTTCCAATAATTCCGATTGAAGTCAATCGGTAAAG	14
HP10	1	AGCGGTGATTTAAGGTTTCCGGCCTGAAGCTTTGATGGACTT	2
	2	GTGCTCAACGCCTTACGGCATCAAAGGTTTAGGCAC	45
NIES2412	1	GTTTCCATCCCCTTACGGGGAATAGGTTCTGTGAAC	15
	2	GTTTCCATCCCCTTACGGGGAATAGGTTCTGTGAAC	3
	3	GTTCACAGACTCAATTCCCCGTAAGGGGATGGAAAC	10
	4	GTTTCCATCCCCTTACGGGGAATAGGTTCTGTGAAC	7
	5	GTTTCCATCCCCTTACGGGGAATAGGGTCTGTGAAC	27
	6	GTTTCCATCCCCTTACGGGGAATTGAGTCTGTGAAC	27
	7	GTTGTCCCCACGCCTGTGGGGGTGGTCCG	17
	8	GTTCACAGAACCTATTCCCCGTAAGGGGATGGAAAC	34
FH2	1	GTTTCCAATAATTCCGATTGAAGCCAATCGGTAAAG	33
	2	GTTTCCAATAATTCCGATTGAAGCCAATCGGTAAAG	23
FH1	1	GTTGTCCCCACGCCTGTGGGGGTGGTCCG	17
HP11	1	GTTTCCATCCCCTTACGGGGAATTGAGTCTGTGAAC	22
	2	GTTTCCATCCCCTTACGGGGAAATAGGTATGTGAAC	27
	3	GTTTTCATTTATTCGCCTTCCTACTGAATAGGAAG	14
	4	GTTTTCATTTATTCGCCTTCCTACTGAATAGGAAG	20
	5	GTTTTCATTTATTCGCCTTCCTACTGAATAGGAAG	8
HP6	1	GTTTCCAATAATTCCGATTGAAGTCAATCGGTAAAG	20
	2	GTTTCCAATAATTCCGATTAAAGCTAATCGGTAAAG	21
	3	GTTTCCAATAATTCCGATTAAAGCTAATCGGTAAAG	9
	4	GTTTCCAATAATTCCGATTGAAGTCAATCGGTAAAG	20
	5	GTTTCCAATAATTCCGATTGAAGTCAATCGGTAAAG	7
