# Supplementary material for: Genomic and Functional Variation of the Chlorophyll d-Producing Cyanobacterium Acaryochloris marina
Source: Microorganisms. 2022 Mar 6;10(3):569. doi: 10.3390/microorganisms10030569 (PMC8949462; doi:10.3390/microorganisms10030569)
Supplement: Supplementary file 1 [file microorganisms-10-00569-s001.zip › Table S8.xlsx]

## Sheet: Table S8
		Table S8. CRISPRTarget output for A. maina strain FH6.
#Spacer_ID	Spacer_index	Protospacer_seq_id	Protospacer_start	Protospacer_stop	Flank_3p(protospacer)	Flank_5p(protospacer)	Score	Protospacer_Strand	Spacer (5' to 3')	Protospacer (5' to 3')	Spacer_description	Protospacer_description	Link	Flank_5p(spacer)	Flank_3p(spacer)	CRISPR_type	Direct_repeat	PAM_type_5p_forward	PAM_type_5p_negative	PAM_type_3p_forward	PAM_type_3p_negative	Comment
CRISPR_SEQUENCE_74Mon_Aug_9_15_41_09_2021_7834016284804693375	CRISPR_SEQUENCE_74Mon_Aug_9_15_41_09_2021_7834016284804693375_74_1|1-34	IMGVR_UViG_3300031654_000005|3300031654|Ga0315549_1000460	17507	17540	CAGTTGTG	CGCTGCCG	22	-	AAAAAAUAGCCAUUACGUAUAAUGGUAAUUAUAU	ATATAATTACGATTATTATTAATTGCTATTTTTG	spacer4		https://img.jgi.doe.gov/cgi-bin/vr/main.cgi?section=ViralBrowse&page=uviginfo&uvig_id=IMGVR_UViG_3300031654_000005	--------	--------			NA	NA	NA	NA	NA
CRISPR_SEQUENCE_74Mon_Aug_9_15_41_09_2021_7834016284804693375	CRISPR_SEQUENCE_74Mon_Aug_9_15_41_09_2021_7834016284804693375_74_1|1-34	IMGVR_UViG_3300032029_000001|3300032029|Ga0315546_1000185	2821	2854	CAGTTGTG	CGCTGCCG	22	-	AAAAAAUAGCCAUUACGUAUAAUGGUAAUUAUAU	ATATAATTACGATTATTATTAATTGCTATTTTTG	spacer4		https://img.jgi.doe.gov/cgi-bin/vr/main.cgi?section=ViralBrowse&page=uviginfo&uvig_id=IMGVR_UViG_3300032029_000001	--------	--------			NA	NA	NA	NA	NA
CRISPR_SEQUENCE_74Mon_Aug_9_15_41_09_2021_7834016284804693375	CRISPR_SEQUENCE_74Mon_Aug_9_15_41_09_2021_7834016284804693375_74_1|1-34	IMGVR_UViG_GVMAG-M-3300001346-3_000001|3300001346|JGI20151J14362_10004453	7927	7960	TTAAATCT	TTTTTCCA	26	-	AAAAAAUAGCCAUUACGUAUAAUGGUAAUUAUAU	ATATAACTAACATTATGCTTAATGGCTATTTTTT	spacer4		https://genome.jgi.doe.gov/portal/IMG_VR/IMG_VR.home.html	--------	--------			NA	NA	NA	NA	NA
CRISPR_SEQUENCE_74Mon_Aug_9_15_41_09_2021_7834016284804693375	CRISPR_SEQUENCE_74Mon_Aug_9_15_41_09_2021_7834016284804693375_74_1|1-34	IMGVR_UViG_3300031650_000002|3300031650|Ga0315539_1000162	34129	34096	CTGTTGTG	CACTACCA	22	+	AAAAAAUAGCCAUUACGUAUAAUGGUAAUUAUAU	ATATAATTACGATTATTCCTAATTGCTATTTTGG	spacer4		https://img.jgi.doe.gov/cgi-bin/vr/main.cgi?section=ViralBrowse&page=uviginfo&uvig_id=IMGVR_UViG_3300031650_000002	--------	--------			NA	NA	NA	NA	NA
CRISPR_SEQUENCE_74Mon_Aug_9_15_41_09_2021_7834016284804693375	CRISPR_SEQUENCE_74Mon_Aug_9_15_41_09_2021_7834016284804693375_74_1|1-34	IMGVR_UViG_3300031651_000013|3300031651|Ga0315543_1001058	14375	14408	CTGTTGTG	CACTACCA	22	-	AAAAAAUAGCCAUUACGUAUAAUGGUAAUUAUAU	ATATAATTACGATTATTCCTAATTGCTATTTTGG	spacer4		https://img.jgi.doe.gov/cgi-bin/vr/main.cgi?section=ViralBrowse&page=uviginfo&uvig_id=IMGVR_UViG_3300031651_000013	--------	--------			NA	NA	NA	NA	NA
CRISPR_SEQUENCE_74Mon_Aug_9_15_41_09_2021_7834016284804693375	CRISPR_SEQUENCE_74Mon_Aug_9_15_41_09_2021_7834016284804693375_74_1|1-34	IMGVR_UViG_3300002056_000001|3300002056|AA4_1000021	106413	106380	GATCTGGA	TCTGTTCA	22	+	AAAAAAUAGCCAUUACGUAUAAUGGUAAUUAUAU	GTATTATTATCATTATACATAATGGCCATTTCTT	spacer4		https://img.jgi.doe.gov/cgi-bin/vr/main.cgi?section=ViralBrowse&page=uviginfo&uvig_id=IMGVR_UViG_3300002056_000001	--------	--------			NA	NA	NA	NA	NA
CRISPR_SEQUENCE_74Mon_Aug_9_15_41_09_2021_7834016284804693375	CRISPR_SEQUENCE_74Mon_Aug_9_15_41_09_2021_7834016284804693375_74_1|1-34	IMGVR_UViG_3300031586_000004|3300031586|Ga0315541_1000355	373	340	CAGTTGTG	CGCTGCCG	22	+	AAAAAAUAGCCAUUACGUAUAAUGGUAAUUAUAU	ATATAATTACGATTATTATTAATTGCTATTTTTG	spacer4		https://img.jgi.doe.gov/cgi-bin/vr/main.cgi?section=ViralBrowse&page=uviginfo&uvig_id=IMGVR_UViG_3300031586_000004	--------	--------			NA	NA	NA	NA	NA
CRISPR_SEQUENCE_74Mon_Aug_9_15_41_09_2021_7834016284804693375	CRISPR_SEQUENCE_74Mon_Aug_9_15_41_09_2021_7834016284804693375_74_1|1-34	IMGVR_UViG_3300002054_000006|3300002054|AA3_1000014	7864	7831	GATCTGGA	TCTGTTCA	22	+	AAAAAAUAGCCAUUACGUAUAAUGGUAAUUAUAU	GTATTATTATCATTATACATAATGGCCATTTCTT	spacer4		https://img.jgi.doe.gov/cgi-bin/vr/main.cgi?section=ViralBrowse&page=uviginfo&uvig_id=IMGVR_UViG_3300002054_000006	--------	--------			NA	NA	NA	NA	NA
CRISPR_SEQUENCE_74Mon_Aug_9_15_41_09_2021_7834016284804693375	CRISPR_SEQUENCE_74Mon_Aug_9_15_41_09_2021_7834016284804693375_74_1|1-34	IMGVR_UViG_3300002231_000138|3300002231|KVRMV2_100002120	62181	62214	TATGTAAT	GTGTTCCT	20	-	AAAAAAUAGCCAUUACGUAUAAUGGUAAUUAUAU	TGCTCATTACCAGTATATGTACTGGCTATTTTTT	spacer4		https://img.jgi.doe.gov/cgi-bin/vr/main.cgi?section=ViralBrowse&page=uviginfo&uvig_id=IMGVR_UViG_3300002231_000138	--------	--------			NA	NA	NA	NA	NA
CRISPR_SEQUENCE_68Mon_Aug_9_15_41_09_2021_7834016284804693087	CRISPR_SEQUENCE_68Mon_Aug_9_15_41_09_2021_7834016284804693087_68_1|1-35	DTR_865011	3010	3044	GGAATCAG	TTATAACA	23	-	AAACUCAAUAUAUAUUUUAUCGAGCGAAAACAAUU	AATTGTGCTCGCTCGATAAAGTTTCTGTTGAGTTT	spacer6		https://genome.jgi.doe.gov/portal/IMG_VR/IMG_VR.home.html	--------	--------			NA	NA	NA	NA	NA
CRISPR_SEQUENCE_68Mon_Aug_9_15_41_09_2021_7834016284804693087	CRISPR_SEQUENCE_68Mon_Aug_9_15_41_09_2021_7834016284804693087_68_1|1-35	UGV-GENOME-0258621	21068	21034	GGAATCAG	TTATAACA	23	+	AAACUCAAUAUAUAUUUUAUCGAGCGAAAACAAUU	AATTGTGCTCGCTCGATAAAGTTTCTGTTGAGTTT	spacer6		https://genome.jgi.doe.gov/portal/IMG_VR/IMG_VR.home.html	--------	--------			NA	NA	NA	NA	NA
CRISPR_SEQUENCE_88Mon_Aug_9_15_41_09_2021_7834016284804694796	CRISPR_SEQUENCE_88Mon_Aug_9_15_41_09_2021_7834016284804694796_88_1|1-36	IMGVR_UViG_3300008561_000039|3300008561|Ga0111060_101334	46	81	TAAATTAT	ACAAAACT	26	-	AAAUAAAUCAAAAUAUUUGCCUAUAUAACAAUAAUU	AATTTTAGTTATATATGCAAATATTTTGAATAATTT	spacer18		https://img.jgi.doe.gov/cgi-bin/vr/main.cgi?section=ViralBrowse&page=uviginfo&uvig_id=IMGVR_UViG_3300008561_000039	--------	--------			NA	NA	NA	NA	NA
CRISPR_SEQUENCE_68Mon_Aug_9_15_41_09_2021_7834016284804693087	CRISPR_SEQUENCE_68Mon_Aug_9_15_41_09_2021_7834016284804693087_68_1|1-35	IMGVR_UViG_3300007109_000012|3300007109|Ga0102633_100543	29144	29178	GGAATCAG	TTATAACA	23	-	AAACUCAAUAUAUAUUUUAUCGAGCGAAAACAAUU	AATTGTGCTCGCTCGATAAAGTTTCTGTTGAGTTT	spacer6		https://img.jgi.doe.gov/cgi-bin/vr/main.cgi?section=ViralBrowse&page=uviginfo&uvig_id=IMGVR_UViG_3300007109_000012	--------	--------			NA	NA	NA	NA	NA
CRISPR_SEQUENCE_88Mon_Aug_9_15_41_09_2021_7834016284804694796	CRISPR_SEQUENCE_88Mon_Aug_9_15_41_09_2021_7834016284804694796_88_1|1-36	Minot_Diet_SRR5088940_NODE_10_length_106618_cov_42.622880	14517	14482	TAAATTAT	ACAAAACT	26	+	AAAUAAAUCAAAAUAUUUGCCUAUAUAACAAUAAUU	AATTTTAGTTATATATGCAAATATTTTGAATAATTT	spacer18		https://genome.jgi.doe.gov/portal/IMG_VR/IMG_VR.home.html	--------	--------			NA	NA	NA	NA	NA
CRISPR_SEQUENCE_68Mon_Aug_9_15_41_09_2021_7834016284804693087	CRISPR_SEQUENCE_68Mon_Aug_9_15_41_09_2021_7834016284804693087_68_1|1-35	UGV-GENOME-0258558	3010	3044	GGAATCAG	TTATAACA	23	-	AAACUCAAUAUAUAUUUUAUCGAGCGAAAACAAUU	AATTGTGCTCGCTCGATAAAGTTTCTGTTGAGTTT	spacer6		https://genome.jgi.doe.gov/portal/IMG_VR/IMG_VR.home.html	--------	--------			NA	NA	NA	NA	NA
CRISPR_SEQUENCE_88Mon_Aug_9_15_41_09_2021_7834016284804694796	CRISPR_SEQUENCE_88Mon_Aug_9_15_41_09_2021_7834016284804694796_88_1|1-36	UGV-GENOME-0374793	532	567	TTGAACAC	TATGATTT	20	-	AAAUAAAUCAAAAUAUUUGCCUAUAUAACAAUAAUU	TTTTATTCTTATATAGGAAAATATTTTTATTTTTAA	spacer18		https://genome.jgi.doe.gov/portal/IMG_VR/IMG_VR.home.html	--------	--------			NA	NA	NA	NA	NA
CRISPR_SEQUENCE_88Mon_Aug_9_15_41_09_2021_7834016284804694796	CRISPR_SEQUENCE_88Mon_Aug_9_15_41_09_2021_7834016284804694796_88_1|1-36	UGV-GENOME-0374762	71870	71905	TTGAACAC	TATGATTT	20	-	AAAUAAAUCAAAAUAUUUGCCUAUAUAACAAUAAUU	TTTTATTCTTATATAGGAAAATATTTTTATTTTTAA	spacer18		https://genome.jgi.doe.gov/portal/IMG_VR/IMG_VR.home.html	--------	--------			NA	NA	NA	NA	NA
CRISPR_SEQUENCE_88Mon_Aug_9_15_41_09_2021_7834016284804694796	CRISPR_SEQUENCE_88Mon_Aug_9_15_41_09_2021_7834016284804694796_88_1|1-36	IMGVR_UViG_3300023301_000080|3300023301|Ga0209414_1000219	26253	26288	TGTTTTAA	ATGGTAAA	24	-	AAAUAAAUCAAAAUAUUUGCCUAUAUAACAAUAAUU	AATTATTATTATGTATTCAAATATTTTCATTTCTTT	spacer18		https://img.jgi.doe.gov/cgi-bin/vr/main.cgi?section=ViralBrowse&page=uviginfo&uvig_id=IMGVR_UViG_3300023301_000080	--------	--------			NA	NA	NA	NA	NA
CRISPR_SEQUENCE_88Mon_Aug_9_15_41_09_2021_7834016284804694796	CRISPR_SEQUENCE_88Mon_Aug_9_15_41_09_2021_7834016284804694796_88_1|1-36	IMGVR_UViG_GVMAG-M-3300025168-6_000001|3300025168|Ga0209337_1013577	1081	1116	TATTATAT	TTAAAATG	24	-	AAAUAAAUCAAAAUAUUUGCCUAUAUAACAAUAAUU	AATTATTTTTATTTATTCAATTATTTTGAATTATTT	spacer18		https://gold.jgi.doe.gov/analysis_projects?id=Ga0209337	--------	--------			NA	NA	NA	NA	NA
CRISPR_SEQUENCE_88Mon_Aug_9_15_41_09_2021_7834016284804694796	CRISPR_SEQUENCE_88Mon_Aug_9_15_41_09_2021_7834016284804694796_88_1|1-36	DTR_812618	532	567	TTGAACAC	TATGATTT	20	-	AAAUAAAUCAAAAUAUUUGCCUAUAUAACAAUAAUU	TTTTATTCTTATATAGGAAAATATTTTTATTTTTAA	spacer18		https://genome.jgi.doe.gov/portal/IMG_VR/IMG_VR.home.html	--------	--------			NA	NA	NA	NA	NA
CRISPR_SEQUENCE_88Mon_Aug_9_15_41_09_2021_7834016284804694796	CRISPR_SEQUENCE_88Mon_Aug_9_15_41_09_2021_7834016284804694796_88_1|1-36	IMGVR_UViG_3300021256_000054|3300021256|Ga0223826_10000004	408297	408262	ATAACAGG	ATGTATTG	24	+	AAAUAAAUCAAAAUAUUUGCCUAUAUAACAAUAAUU	AATTATTTTTGTATTGGCGAATATTTTGATGTAATT	spacer18		https://img.jgi.doe.gov/cgi-bin/vr/main.cgi?section=ViralBrowse&page=uviginfo&uvig_id=IMGVR_UViG_3300021256_000054	--------	--------			NA	NA	NA	NA	NA
CRISPR_SEQUENCE_88Mon_Aug_9_15_41_09_2021_7834016284804694796	CRISPR_SEQUENCE_88Mon_Aug_9_15_41_09_2021_7834016284804694796_88_1|1-36	DTR_877152	129735	129770	TAGCTTTA	TATATTTT	22	-	AAAUAAAUCAAAAUAUUUGCCUAUAUAACAAUAAUU	TATTATTTTTATATAAGTATATATTTTTATTTAATT	spacer18		https://genome.jgi.doe.gov/portal/IMG_VR/IMG_VR.home.html	--------	--------			NA	NA	NA	NA	NA
CRISPR_SEQUENCE_88Mon_Aug_9_15_41_09_2021_7834016284804694796	CRISPR_SEQUENCE_88Mon_Aug_9_15_41_09_2021_7834016284804694796_88_1|1-36	UGV-GENOME-0375302	129735	129770	TAGCTTTA	TATATTTT	22	-	AAAUAAAUCAAAAUAUUUGCCUAUAUAACAAUAAUU	TATTATTTTTATATAAGTATATATTTTTATTTAATT	spacer18		https://genome.jgi.doe.gov/portal/IMG_VR/IMG_VR.home.html	--------	--------			NA	NA	NA	NA	NA
CRISPR_SEQUENCE_88Mon_Aug_9_15_41_09_2021_7834016284804694796	CRISPR_SEQUENCE_88Mon_Aug_9_15_41_09_2021_7834016284804694796_88_1|1-36	IMGVR_UViG_3300006921_001317|3300006921|Ga0098060_1003118	4961	4996	AAAAAATA	GTAATGTT	20	-	AAAUAAAUCAAAAUAUUUGCCUAUAUAACAAUAAUU	AAGTATTATGATATAGGCAAATATCCTGATTTACAA	spacer18		https://img.jgi.doe.gov/cgi-bin/vr/main.cgi?section=ViralBrowse&page=uviginfo&uvig_id=IMGVR_UViG_3300006921_001317	--------	--------			NA	NA	NA	NA	NA
CRISPR_SEQUENCE_88Mon_Aug_9_15_41_09_2021_7834016284804694796	CRISPR_SEQUENCE_88Mon_Aug_9_15_41_09_2021_7834016284804694796_88_1|1-36	IMGVR_UViG_3300010163_000013|3300010163|Ga0136175_10000508	29560	29595	GTTGATTT	AATTTTTA	22	-	AAAUAAAUCAAAAUAUUUGCCUAUAUAACAAUAAUU	TAATATTATCATATAGGCAAGTATATTTATTTATTT	spacer18		https://img.jgi.doe.gov/cgi-bin/vr/main.cgi?section=ViralBrowse&page=uviginfo&uvig_id=IMGVR_UViG_3300010163_000013	--------	--------			NA	NA	NA	NA	NA
CRISPR_SEQUENCE_88Mon_Aug_9_15_41_09_2021_7834016284804694796	CRISPR_SEQUENCE_88Mon_Aug_9_15_41_09_2021_7834016284804694796_88_1|1-36	IMGVR_UViG_3300021378_000673|3300021378|Ga0213861_10008441	4436	4471	AATTTATT	TATAATTT	22	-	AAAUAAAUCAAAAUAUUUGCCUAUAUAACAAUAAUU	ATTTATTATTTTATAGTTTAATATTTTGATTTATTA	spacer18		https://img.jgi.doe.gov/cgi-bin/vr/main.cgi?section=ViralBrowse&page=uviginfo&uvig_id=IMGVR_UViG_3300021378_000673	--------	--------			NA	NA	NA	NA	NA
CRISPR_SEQUENCE_88Mon_Aug_9_15_41_09_2021_7834016284804694796	CRISPR_SEQUENCE_88Mon_Aug_9_15_41_09_2021_7834016284804694796_88_1|1-36	IMGVR_UViG_3300014205_000476|3300014205|Ga0172380_10001879	33488	33523	ATTTTCAG	ATATAATG	22	-	AAAUAAAUCAAAAUAUUUGCCUAUAUAACAAUAAUU	AATAATTGTTATCTATGCAAATATTTTGTTGTAAAT	spacer18		https://img.jgi.doe.gov/cgi-bin/vr/main.cgi?section=ViralBrowse&page=uviginfo&uvig_id=IMGVR_UViG_3300014205_000476	--------	--------			NA	NA	NA	NA	NA
CRISPR_SEQUENCE_88Mon_Aug_9_15_41_09_2021_7834016284804694796	CRISPR_SEQUENCE_88Mon_Aug_9_15_41_09_2021_7834016284804694796_88_1|1-36	Clostridia_gi_544703850|1-37890	22686	22651	CATATACT	TATTATTC	22	+	AAAUAAAUCAAAAUAUUUGCCUAUAUAACAAUAAUU	TATTATTTTTATATATGCAAATATATTTATTTGTAT	spacer18		http://www.ncbi.nlm.nih.gov/nuccore/Clostridia_gi_544703850|1-37890?report=graph&v=22670:22656&c=339966&theme=Default&flip=false&select=null&content=1&color=0&label=1&geneModel=1&decor=0&layout=0&spacing=0&alncolor=on	--------	--------			NA	NA	NA	NA	NA
CRISPR_SEQUENCE_88Mon_Aug_9_15_41_09_2021_7834016284804694796	CRISPR_SEQUENCE_88Mon_Aug_9_15_41_09_2021_7834016284804694796_88_1|1-36	UGV-GENOME-0369845	54934	54899	TAGCTTTA	TATATTTT	22	+	AAAUAAAUCAAAAUAUUUGCCUAUAUAACAAUAAUU	TATTATTTTTATATAAGTATATATTTTTATTTAATT	spacer18		https://genome.jgi.doe.gov/portal/IMG_VR/IMG_VR.home.html	--------	--------			NA	NA	NA	NA	NA
CRISPR_SEQUENCE_88Mon_Aug_9_15_41_09_2021_7834016284804694796	CRISPR_SEQUENCE_88Mon_Aug_9_15_41_09_2021_7834016284804694796_88_1|1-36	UGV-GENOME-0367076	46365	46330	TAGCTTTA	TATATTTT	22	+	AAAUAAAUCAAAAUAUUUGCCUAUAUAACAAUAAUU	TATTATTTTTATATAAGTATATATTTTTATTTAATT	spacer18		https://genome.jgi.doe.gov/portal/IMG_VR/IMG_VR.home.html	--------	--------			NA	NA	NA	NA	NA
CRISPR_SEQUENCE_88Mon_Aug_9_15_41_09_2021_7834016284804694796	CRISPR_SEQUENCE_88Mon_Aug_9_15_41_09_2021_7834016284804694796_88_1|1-36	UGV-GENOME-0374950_1	43988	43953	AATGAATA	TGATTTTT	20	+	AAAUAAAUCAAAAUAUUUGCCUAUAUAACAAUAAUU	TTTTATTCTTATATAGGAAGATATTTTTATTTTTTA	spacer18		https://genome.jgi.doe.gov/portal/IMG_VR/IMG_VR.home.html	--------	--------			NA	NA	NA	NA	NA
CRISPR_SEQUENCE_88Mon_Aug_9_15_41_09_2021_7834016284804694796	CRISPR_SEQUENCE_88Mon_Aug_9_15_41_09_2021_7834016284804694796_88_1|1-36	UGV-GENOME-0375292	56416	56381	TAGCTTTA	TATATTTT	22	+	AAAUAAAUCAAAAUAUUUGCCUAUAUAACAAUAAUU	TATTATTTTTATATAAGTATATATTTTTATTTAATT	spacer18		https://genome.jgi.doe.gov/portal/IMG_VR/IMG_VR.home.html	--------	--------			NA	NA	NA	NA	NA
CRISPR_SEQUENCE_88Mon_Aug_9_15_41_09_2021_7834016284804694796	CRISPR_SEQUENCE_88Mon_Aug_9_15_41_09_2021_7834016284804694796_88_1|1-36	Station72_MES_ALL_assembly_NODE_782_length_27366_cov_3.770752	24417	24382	AAAGCACA	GTGAAACT	20	+	AAAUAAAUCAAAAUAUUUGCCUAUAUAACAAUAAUU	GATTATTGTTATAGTGACGAAGATTTTGATTTATCA	spacer18		https://genome.jgi.doe.gov/portal/IMG_VR/IMG_VR.home.html	--------	--------			NA	NA	NA	NA	NA
CRISPR_SEQUENCE_88Mon_Aug_9_15_41_09_2021_7834016284804694796	CRISPR_SEQUENCE_88Mon_Aug_9_15_41_09_2021_7834016284804694796_88_1|1-36	IMGVR_UViG_3300005584_000091|3300005584|Ga0049082_10000176	1790	1755	TTTTATTT	ATTGTTCT	22	+	AAAUAAAUCAAAAUAUUUGCCUAUAUAACAAUAAUU	CATTATTGTTATATATTAAAAAATTTTTATTTCTTT	spacer18		https://img.jgi.doe.gov/cgi-bin/vr/main.cgi?section=ViralBrowse&page=uviginfo&uvig_id=IMGVR_UViG_3300005584_000091	--------	--------			NA	NA	NA	NA	NA
CRISPR_SEQUENCE_88Mon_Aug_9_15_41_09_2021_7834016284804694796	CRISPR_SEQUENCE_88Mon_Aug_9_15_41_09_2021_7834016284804694796_88_1|1-36	IMGVR_UViG_3300021426_000275|3300021426|Ga0224482_10002896	7120	7085	CAATTAAA	ATCAACTT	20	+	AAAUAAAUCAAAAUAUUUGCCUAUAUAACAAUAAUU	AATTATTGGTATATAGGTAATTATTATGATTATAAT	spacer18		https://img.jgi.doe.gov/cgi-bin/vr/main.cgi?section=ViralBrowse&page=uviginfo&uvig_id=IMGVR_UViG_3300021426_000275	--------	--------			NA	NA	NA	NA	NA
CRISPR_SEQUENCE_88Mon_Aug_9_15_41_09_2021_7834016284804694796	CRISPR_SEQUENCE_88Mon_Aug_9_15_41_09_2021_7834016284804694796_88_1|1-36	IMGVR_UViG_3300027744_000091|3300027744|Ga0209355_1000337	1247	1212	TTTTATTT	ATTGTTCT	22	+	AAAUAAAUCAAAAUAUUUGCCUAUAUAACAAUAAUU	CATTATTGTTATATATTAAAAAATTTTTATTTCTTT	spacer18		https://img.jgi.doe.gov/cgi-bin/vr/main.cgi?section=ViralBrowse&page=uviginfo&uvig_id=IMGVR_UViG_3300027744_000091	--------	--------			NA	NA	NA	NA	NA
CRISPR_SEQUENCE_88Mon_Aug_9_15_41_09_2021_7834016284804694796	CRISPR_SEQUENCE_88Mon_Aug_9_15_41_09_2021_7834016284804694796_88_1|1-36	IMGVR_UViG_3300027892_000493|3300027892|Ga0209550_10006196	1382	1347	TTGAATGA	TTGGGGAA	20	+	AAAUAAAUCAAAAUAUUUGCCUAUAUAACAAUAAUU	AATTTTTGTTATAAAGGAAAATATTTTGTTATAAAA	spacer18		https://img.jgi.doe.gov/cgi-bin/vr/main.cgi?section=ViralBrowse&page=uviginfo&uvig_id=IMGVR_UViG_3300027892_000493	--------	--------			NA	NA	NA	NA	NA
CRISPR_SEQUENCE_88Mon_Aug_9_15_41_09_2021_7834016284804694796	CRISPR_SEQUENCE_88Mon_Aug_9_15_41_09_2021_7834016284804694796_88_1|1-36	IMGVR_UViG_GVMAG-M-3300005955-1_000001|3300005955|Ga0073922_1000003	4868	4833	TATTATTT	ATTATATT	22	+	AAAUAAAUCAAAAUAUUUGCCUAUAUAACAAUAAUU	TATTATTGTTATATATATAAATATTTTGAATTTTGT	spacer18		https://gold.jgi.doe.gov/analysis_projects?id=Ga0073922	--------	--------			NA	NA	NA	NA	NA
CRISPR_SEQUENCE_63Mon_Aug_9_15_41_09_2021_7834016284804692531	CRISPR_SEQUENCE_63Mon_Aug_9_15_41_09_2021_7834016284804692531_63_1|1-38	IMGVR_UViG_3300000059_000017|3300000059|PaHGMunAill_c0000720	759	722	ACAAACCG	TTTGTCAA	20	+	AAAUUAAACAGUUCAUGAUAUUCAUGACUAAACAACGU	GGCTTGTCTATTCATGAATTACATGAACTGTTTTCTTT	spacer1		https://img.jgi.doe.gov/cgi-bin/vr/main.cgi?section=ViralBrowse&page=uviginfo&uvig_id=IMGVR_UViG_3300000059_000017	--------	--------			NA	NA	NA	NA	NA
CRISPR_SEQUENCE_53Mon_Aug_9_15_41_09_2021_7834016284804698388	CRISPR_SEQUENCE_53Mon_Aug_9_15_41_09_2021_7834016284804698388_53_1|1-35	IMGVR_UViG_3300025610_001182|3300025610|Ga0208149_1002856	981	947	TGCCATAT	TTTGTTGA	21	+	AAGGAAGAAACGAUCUUAGAAAAAUCAAUUAAAAG	GATGTAAATGATTTTTCTAATATAGTTTCTTCTTT	spacer4		https://img.jgi.doe.gov/cgi-bin/vr/main.cgi?section=ViralBrowse&page=uviginfo&uvig_id=IMGVR_UViG_3300025610_001182	--------	--------			NA	NA	NA	NA	NA
CRISPR_SEQUENCE_53Mon_Aug_9_15_41_09_2021_7834016284804698388	CRISPR_SEQUENCE_53Mon_Aug_9_15_41_09_2021_7834016284804698388_53_1|1-35	IMGVR_UViG_GVMAG-M-3300013127-27_000001|3300013127|Ga0172365_10006730	256	222	CTAATTTA	AGTTTTAT	23	+	AAGGAAGAAACGAUCUUAGAAAAAUCAAUUAAAAG	CTTTTTATTTAATTTTCTAAGTTCTTTTCTTGCTT	spacer4		https://gold.jgi.doe.gov/analysis_projects?id=Ga0172365	--------	--------			NA	NA	NA	NA	NA
CRISPR_SEQUENCE_20Mon_Aug_9_15_41_09_2021_7834016284804691692	CRISPR_SEQUENCE_20Mon_Aug_9_15_41_09_2021_7834016284804691692_20_1|1-34	IMGVR_UViG_3300025674_000918|3300025674|Ga0208162_1001152	10821	10854	AGAAATCA	AATGACAG	24	-	AAGUUAUUCACAUCUUCAGCUAGUGAUUCUAAGU	AATTAGAATCACTAACTGAAGATTGGTATAACTT	spacer20		https://img.jgi.doe.gov/cgi-bin/vr/main.cgi?section=ViralBrowse&page=uviginfo&uvig_id=IMGVR_UViG_3300025674_000918	--------	--------			NA	NA	NA	NA	NA
CRISPR_SEQUENCE_54Mon_Aug_9_15_41_09_2021_7834016284804695966	CRISPR_SEQUENCE_54Mon_Aug_9_15_41_09_2021_7834016284804695966_54_1|1-34	IMGVR_UViG_3300027996_000405|3300027996|Ga0233413_10001117	5356	5389	TACGATTA	GGGAAATT	20	-	AGUAGCAACCAUGAUUUUUUUCCUCUAGUAUAGA	GCTATACTAGAGGAAAAAAATCATCATTATCAAT	spacer5		https://img.jgi.doe.gov/cgi-bin/vr/main.cgi?section=ViralBrowse&page=uviginfo&uvig_id=IMGVR_UViG_3300027996_000405	--------	--------			NA	NA	NA	NA	NA
CRISPR_SEQUENCE_73Mon_Aug_9_15_41_09_2021_7834016284804695712	CRISPR_SEQUENCE_73Mon_Aug_9_15_41_09_2021_7834016284804695712_73_1|1-36	IMGVR_UViG_3300012533_000129|3300012533|Ga0138256_10008126	7769	7734	CTAAAGTT	TATAGGCA	22	+	AGUAGCCAUAUCUCUUUCCCUUUUUUUGCUUAAACG	GCTTTAAGCAAAAACACGGAGACAGATATGACTACT	spacer3		https://img.jgi.doe.gov/cgi-bin/vr/main.cgi?section=ViralBrowse&page=uviginfo&uvig_id=IMGVR_UViG_3300012533_000129	--------	--------			NA	NA	NA	NA	NA
CRISPR_SEQUENCE_73Mon_Aug_9_15_41_09_2021_7834016284804695712	CRISPR_SEQUENCE_73Mon_Aug_9_15_41_09_2021_7834016284804695712_73_1|1-36	IMGVR_UViG_3300010163_000176|3300010163|Ga0136175_10007186	12401	12366	AAGAGAAT	GAGGGGGG	20	+	AGUAGCCAUAUCUCUUUCCCUUUUUUUGCUUAAACG	ATTTTAATCAAATAAAGAGAAAGAGATATGGCATCG	spacer3		https://img.jgi.doe.gov/cgi-bin/vr/main.cgi?section=ViralBrowse&page=uviginfo&uvig_id=IMGVR_UViG_3300010163_000176	--------	--------			NA	NA	NA	NA	NA
CRISPR_SEQUENCE_73Mon_Aug_9_15_41_09_2021_7834016284804695712	CRISPR_SEQUENCE_73Mon_Aug_9_15_41_09_2021_7834016284804695712_73_1|1-36	IMGVR_UViG_3300017751_000110|3300017751|Ga0187219_1000124	3125	3090	AATTTAAA	TTGAAATT	20	+	AGUAGCCAUAUCUCUUUCCCUUUUUUUGCUUAAACG	AATTTAAGAAGACTAAGGTAAAGAGATATGGCTACC	spacer3		https://img.jgi.doe.gov/cgi-bin/vr/main.cgi?section=ViralBrowse&page=uviginfo&uvig_id=IMGVR_UViG_3300017751_000110	--------	--------			NA	NA	NA	NA	NA
CRISPR_SEQUENCE_73Mon_Aug_9_15_41_09_2021_7834016284804695712	CRISPR_SEQUENCE_73Mon_Aug_9_15_41_09_2021_7834016284804695712_73_1|1-36	IMGVR_UViG_3300017719_000618|3300017719|Ga0181390_1000832	2046	2081	AATTTAAA	TTGAAATT	20	-	AGUAGCCAUAUCUCUUUCCCUUUUUUUGCUUAAACG	AATTTAAGAAGACTAAGGTAAAGAGATATGGCTACC	spacer3		https://img.jgi.doe.gov/cgi-bin/vr/main.cgi?section=ViralBrowse&page=uviginfo&uvig_id=IMGVR_UViG_3300017719_000618	--------	--------			NA	NA	NA	NA	NA
CRISPR_SEQUENCE_73Mon_Aug_9_15_41_09_2021_7834016284804695712	CRISPR_SEQUENCE_73Mon_Aug_9_15_41_09_2021_7834016284804695712_73_1|1-36	IMGVR_UViG_3300002242_000494|3300002242|KVWGV2_10013670	2792	2827	GTGCAGCA	CGGTTACT	20	-	AGUAGCCAUAUCUCUUUCCCUUUUUUUGCUUAAACG	GGACAAAGCATAAAAAGCGAAAGCGATCTGGCTACT	spacer3		https://img.jgi.doe.gov/cgi-bin/vr/main.cgi?section=ViralBrowse&page=uviginfo&uvig_id=IMGVR_UViG_3300002242_000494	--------	--------			NA	NA	NA	NA	NA
CRISPR_SEQUENCE_50Mon_Aug_9_15_41_09_2021_7834016284804692831	CRISPR_SEQUENCE_50Mon_Aug_9_15_41_09_2021_7834016284804692831_50_1|1-36	IMGVR_UViG_3300032093_000055|3300032093|Ga0315902_10000240	73416	73381	GAAGTGTA	TTCTTGTC	20	+	CAUUAAGUCCUCCUUGAGAACUAAUUAGUACAAAAU	TTGCAGTACTCATTACTTCTCCAGGAGGTCTTAATG	spacer1		https://img.jgi.doe.gov/cgi-bin/vr/main.cgi?section=ViralBrowse&page=uviginfo&uvig_id=IMGVR_UViG_3300032093_000055	--------	--------			NA	NA	NA	NA	NA
CRISPR_SEQUENCE_50Mon_Aug_9_15_41_09_2021_7834016284804692831	CRISPR_SEQUENCE_50Mon_Aug_9_15_41_09_2021_7834016284804692831_50_1|1-36	IMGVR_UViG_3300031787_000027|3300031787|Ga0315900_10000177	83321	83286	GAAGTGTA	TTCTTGTC	20	+	CAUUAAGUCCUCCUUGAGAACUAAUUAGUACAAAAU	TTGCAGTACTCATTACTTCTCCAGGAGGTCTTAATG	spacer1		https://img.jgi.doe.gov/cgi-bin/vr/main.cgi?section=ViralBrowse&page=uviginfo&uvig_id=IMGVR_UViG_3300031787_000027	--------	--------			NA	NA	NA	NA	NA
CRISPR_SEQUENCE_52Mon_Aug_9_15_41_09_2021_7834016284804692171	CRISPR_SEQUENCE_52Mon_Aug_9_15_41_09_2021_7834016284804692171_52_1|1-35	NZ_CP036093.1	58746	58780	TCATTCAA	AATATATT	23	-	AUAAACGAAUAUUUUGCUUUAAGCGCACUUAAAGA	TCATTAACTTCGCTTAAAGTAAAATATTCATTTTT	spacer3	Bacillus_toyonensis strain JAS131 plasmid p239	http://www.ncbi.nlm.nih.gov/nuccore/NZ_CP036093.1?report=graph&v=58738:58786&c=339966&theme=Default&flip=false&select=null&content=1&color=0&label=1&geneModel=1&decor=0&layout=0&spacing=0&alncolor=on	--------	--------			NA	NA	NA	NA	NA
CRISPR_SEQUENCE_50Mon_Aug_9_15_41_09_2021_7834016284804692831	CRISPR_SEQUENCE_50Mon_Aug_9_15_41_09_2021_7834016284804692831_50_1|1-36	IMGVR_UViG_3300027793_000065|3300027793|Ga0209972_10000046	76880	76845	GAAGTGTA	TTCTTGTC	20	+	CAUUAAGUCCUCCUUGAGAACUAAUUAGUACAAAAU	TTGCAGTACTCATTACTTCTCCAGGAGGTCTTAATG	spacer1		https://img.jgi.doe.gov/cgi-bin/vr/main.cgi?section=ViralBrowse&page=uviginfo&uvig_id=IMGVR_UViG_3300027793_000065	--------	--------			NA	NA	NA	NA	NA
CRISPR_SEQUENCE_52Mon_Aug_9_15_41_09_2021_7834016284804692171	CRISPR_SEQUENCE_52Mon_Aug_9_15_41_09_2021_7834016284804692171_52_1|1-35	NZ_CP036114.1	58746	58780	TCATTCAA	AATATATT	23	-	AUAAACGAAUAUUUUGCUUUAAGCGCACUUAAAGA	TCATTAACTTCGCTTAAAGTAAAATATTCATTTTT	spacer3	Bacillus_toyonensis strain JAS411 plasmid p439	http://www.ncbi.nlm.nih.gov/nuccore/NZ_CP036114.1?report=graph&v=58738:58786&c=339966&theme=Default&flip=false&select=null&content=1&color=0&label=1&geneModel=1&decor=0&layout=0&spacing=0&alncolor=on	--------	--------			NA	NA	NA	NA	NA
CRISPR_SEQUENCE_50Mon_Aug_9_15_41_09_2021_7834016284804692831	CRISPR_SEQUENCE_50Mon_Aug_9_15_41_09_2021_7834016284804692831_50_1|1-36	IMGVR_UViG_3300000116_001323|3300000116|DelMOSpr2010_c10002834	9337	9302	TTTAGGAG	GTTGATAG	20	+	CAUUAAGUCCUCCUUGAGAACUAAUUAGUACAAAAU	GGTTTGAACTAACTGATTCTCAAGGAGGACTTTATC	spacer1		https://img.jgi.doe.gov/cgi-bin/vr/main.cgi?section=ViralBrowse&page=uviginfo&uvig_id=IMGVR_UViG_3300000116_001323	--------	--------			NA	NA	NA	NA	NA
CRISPR_SEQUENCE_30Mon_Aug_9_15_41_09_2021_7834016284804697306	CRISPR_SEQUENCE_30Mon_Aug_9_15_41_09_2021_7834016284804697306_30_1|1-33	IMGVR_UViG_3300028298_000006|3300028298|Ga0268280_1000140|1-58590	39308	39340	TGCCATCT	TGTTGTTT	21	-	GAGAAUAAGGCUAAAAAGGCUGAGGAAAAAUCA	TCTATTTTCCTCAGCCATTTTAGCCTCATTATC	spacer30		https://img.jgi.doe.gov/cgi-bin/vr/main.cgi?section=ViralBrowse&page=uviginfo&uvig_id=IMGVR_UViG_3300028298_000006	--------	--------			NA	NA	NA	NA	NA
CRISPR_SEQUENCE_30Mon_Aug_9_15_41_09_2021_7834016284804697306	CRISPR_SEQUENCE_30Mon_Aug_9_15_41_09_2021_7834016284804697306_30_1|1-33	IMGVR_UViG_3300002242_000179|3300002242|KVWGV2_10006847	6845	6813	GGTTGAGC	TGAAGAAT	21	+	GAGAAUAAGGCUAAAAAGGCUGAGGAAAAAUCA	TTCTTTTTCCTCAGCTTTTTTAGCCTTTTTGAC	spacer30		https://img.jgi.doe.gov/cgi-bin/vr/main.cgi?section=ViralBrowse&page=uviginfo&uvig_id=IMGVR_UViG_3300002242_000179	--------	--------			NA	NA	NA	NA	NA
CRISPR_SEQUENCE_28Mon_Aug_9_15_41_09_2021_7834016284804695575	CRISPR_SEQUENCE_28Mon_Aug_9_15_41_09_2021_7834016284804695575_28_1|1-33	IMGVR_UViG_3300017714_001151|3300017714|Ga0181412_1002352	4845	4813	TAGATTTA	TAAATTAA	21	+	GAUCUCCUCGUCUAUAUGUUGGGUCGUUUUCUC	AAGAAAACAACCCAAGATATAAGCGAGGAGATT	spacer28		https://img.jgi.doe.gov/cgi-bin/vr/main.cgi?section=ViralBrowse&page=uviginfo&uvig_id=IMGVR_UViG_3300017714_001151	--------	--------			NA	NA	NA	NA	NA
CRISPR_SEQUENCE_47Mon_Aug_9_15_41_09_2021_7834016284804695394	CRISPR_SEQUENCE_47Mon_Aug_9_15_41_09_2021_7834016284804695394_47_1|1-33	IMGVR_UViG_3300025276_000571|3300025276|Ga0208814_1001139	9607	9575	TGGTACAT	GTAACTAC	21	+	GCUACUGAAACCUUAGUUGAAUAUGUAGAGGGA	TAACTCTACTTATTCAACTAACGTTTCAGTTGG	spacer47		https://img.jgi.doe.gov/cgi-bin/vr/main.cgi?section=ViralBrowse&page=uviginfo&uvig_id=IMGVR_UViG_3300025276_000571	--------	--------			NA	NA	NA	NA	NA
CRISPR_SEQUENCE_47Mon_Aug_9_15_41_09_2021_7834016284804695394	CRISPR_SEQUENCE_47Mon_Aug_9_15_41_09_2021_7834016284804695394_47_1|1-33	IMGVR_UViG_3300027714_001167|3300027714|Ga0209815_1007499	2663	2695	TGGTACAT	GTAACTAC	21	-	GCUACUGAAACCUUAGUUGAAUAUGUAGAGGGA	TAACTCTACTTATTCAACTAACGTTTCAGTTGG	spacer47		https://img.jgi.doe.gov/cgi-bin/vr/main.cgi?section=ViralBrowse&page=uviginfo&uvig_id=IMGVR_UViG_3300027714_001167	--------	--------			NA	NA	NA	NA	NA
CRISPR_SEQUENCE_25Mon_Aug_9_15_41_09_2021_7834016284804698877	CRISPR_SEQUENCE_25Mon_Aug_9_15_41_09_2021_7834016284804698877_25_1|1-33	DTR_614511	3554	3586	CTCAGTCC	ACGTCCTT	21	-	GCCGCCAUUGAUGCCCAGAUCCAGAGAGAAGAA	GCCGTCTATCTCGATCTTGGCATCAATGGCGGC	spacer25		https://genome.jgi.doe.gov/portal/IMG_VR/IMG_VR.home.html	--------	--------			NA	NA	NA	NA	NA
CRISPR_SEQUENCE_25Mon_Aug_9_15_41_09_2021_7834016284804698877	CRISPR_SEQUENCE_25Mon_Aug_9_15_41_09_2021_7834016284804698877_25_1|1-33	UGV-GENOME-0325277	3554	3586	CTCAGTCC	ACGTCCTT	21	-	GCCGCCAUUGAUGCCCAGAUCCAGAGAGAAGAA	GCCGTCTATCTCGATCTTGGCATCAATGGCGGC	spacer25		https://genome.jgi.doe.gov/portal/IMG_VR/IMG_VR.home.html	--------	--------			NA	NA	NA	NA	NA
CRISPR_SEQUENCE_25Mon_Aug_9_15_41_09_2021_7834016284804698877	CRISPR_SEQUENCE_25Mon_Aug_9_15_41_09_2021_7834016284804698877_25_1|1-33	UGV-GENOME-0325309	12846	12878	CTCAGTCC	ACGTCCTT	21	-	GCCGCCAUUGAUGCCCAGAUCCAGAGAGAAGAA	GCCGTCTATCTCGATCTTGGCATCAATGGCGGC	spacer25		https://genome.jgi.doe.gov/portal/IMG_VR/IMG_VR.home.html	--------	--------			NA	NA	NA	NA	NA
CRISPR_SEQUENCE_47Mon_Aug_9_15_41_09_2021_7834016284804695394	CRISPR_SEQUENCE_47Mon_Aug_9_15_41_09_2021_7834016284804695394_47_1|1-33	IMGVR_UViG_3300027704_001436|3300027704|Ga0209816_1011491	1109	1141	TGGTACAT	GTAACTAC	21	-	GCUACUGAAACCUUAGUUGAAUAUGUAGAGGGA	TAACTCTACTTATTCAACTAACGTTTCAGTTGG	spacer47		https://img.jgi.doe.gov/cgi-bin/vr/main.cgi?section=ViralBrowse&page=uviginfo&uvig_id=IMGVR_UViG_3300027704_001436	--------	--------			NA	NA	NA	NA	NA
CRISPR_SEQUENCE_61Mon_Aug_9_15_41_09_2021_7834016284804691233	CRISPR_SEQUENCE_61Mon_Aug_9_15_41_09_2021_7834016284804691233_61_1|1-38	Station68_MES_COMBINED_FINAL_NODE_1192_length_35024_cov_24.707913	33705	33742	TAAATATT	GGTGCAAA	20	-	GGCCCGCUUUGACUGUCUUUAAUUGACUUUCAAUAAAG	GTTTGCAGAAACTCAATTAAAGACAGGCAAAGCAGGTG	spacer12		https://genome.jgi.doe.gov/portal/IMG_VR/IMG_VR.home.html	--------	--------			NA	NA	NA	NA	NA
CRISPR_SEQUENCE_72Mon_Aug_9_15_41_09_2021_7834016284804697161	CRISPR_SEQUENCE_72Mon_Aug_9_15_41_09_2021_7834016284804697161_72_1|1-37	IMGVR_UViG_3300031219_000002|3300031219|Ga0307973_1000094	752	788	GGAACTAA	TTAAACTC	23	-	GUUUUUUGGUUCAUGUAAAUCAACACUAGAAACACCA	TGGTGTTTATAGTGTTCATTTACATGGTTCAAAAACT	spacer2		https://img.jgi.doe.gov/cgi-bin/vr/main.cgi?section=ViralBrowse&page=uviginfo&uvig_id=IMGVR_UViG_3300031219_000002	--------	--------			NA	NA	NA	NA	NA
CRISPR_SEQUENCE_72Mon_Aug_9_15_41_09_2021_7834016284804697161	CRISPR_SEQUENCE_72Mon_Aug_9_15_41_09_2021_7834016284804697161_72_1|1-37	IMGVR_UViG_3300033420_000003|3300033420|Ga0316608_1000025	51652	51616	CTTGCTCT	ATACAAAA	21	+	GUUUUUUGGUUCAUGUAAAUCAACACUAGAAACACCA	AGGTTTTTCTAGTAATGAATTACATGAACAAAAAATA	spacer2		https://img.jgi.doe.gov/cgi-bin/vr/main.cgi?section=ViralBrowse&page=uviginfo&uvig_id=IMGVR_UViG_3300033420_000003	--------	--------			NA	NA	NA	NA	NA
CRISPR_SEQUENCE_72Mon_Aug_9_15_41_09_2021_7834016284804697161	CRISPR_SEQUENCE_72Mon_Aug_9_15_41_09_2021_7834016284804697161_72_1|1-37	MT074142	148089	148053	TATTGGAT	GACTACTT	21	+	GUUUUUUGGUUCAUGUAAAUCAACACUAGAAACACCA	TTGTGTTTCTATTGTTGGTTTAGATGAATTAAAAAGA	spacer2	MT074142_Bacteroides phage DAC23, complete genome.	http://www.ncbi.nlm.nih.gov/nuccore/MT074142?report=graph&v=148077:148061&c=339966&theme=Default&flip=false&select=null&content=1&color=0&label=1&geneModel=1&decor=0&layout=0&spacing=0&alncolor=on	--------	--------			NA	NA	NA	NA	NA
CRISPR_SEQUENCE_72Mon_Aug_9_15_41_09_2021_7834016284804697161	CRISPR_SEQUENCE_72Mon_Aug_9_15_41_09_2021_7834016284804697161_72_1|1-37	MT074141	148533	148497	TATTGGAT	GACTACTT	21	+	GUUUUUUGGUUCAUGUAAAUCAACACUAGAAACACCA	TTGTGTTTCTATTGTTGGTTTAGATGAATTAAAAAGA	spacer2	MT074141_Bacteroides phage DAC22, complete genome.	http://www.ncbi.nlm.nih.gov/nuccore/MT074141?report=graph&v=148521:148505&c=339966&theme=Default&flip=false&select=null&content=1&color=0&label=1&geneModel=1&decor=0&layout=0&spacing=0&alncolor=on	--------	--------			NA	NA	NA	NA	NA
CRISPR_SEQUENCE_72Mon_Aug_9_15_41_09_2021_7834016284804697161	CRISPR_SEQUENCE_72Mon_Aug_9_15_41_09_2021_7834016284804697161_72_1|1-37	MT074139	148170	148134	TATTGGAT	GACTACTT	21	+	GUUUUUUGGUUCAUGUAAAUCAACACUAGAAACACCA	TTGTGTTTCTATTGTTGGTTTAGATGAATTAAAAAGA	spacer2	MT074139_Bacteroides phage DAC19, complete genome.	http://www.ncbi.nlm.nih.gov/nuccore/MT074139?report=graph&v=148158:148142&c=339966&theme=Default&flip=false&select=null&content=1&color=0&label=1&geneModel=1&decor=0&layout=0&spacing=0&alncolor=on	--------	--------			NA	NA	NA	NA	NA
CRISPR_SEQUENCE_72Mon_Aug_9_15_41_09_2021_7834016284804697161	CRISPR_SEQUENCE_72Mon_Aug_9_15_41_09_2021_7834016284804697161_72_1|1-37	MT074140	148169	148133	TATTGGAT	GACTACTT	21	+	GUUUUUUGGUUCAUGUAAAUCAACACUAGAAACACCA	TTGTGTTTCTATTGTTGGTTTAGATGAATTAAAAAGA	spacer2	MT074140_Bacteroides phage DAC20, complete genome.	http://www.ncbi.nlm.nih.gov/nuccore/MT074140?report=graph&v=148157:148141&c=339966&theme=Default&flip=false&select=null&content=1&color=0&label=1&geneModel=1&decor=0&layout=0&spacing=0&alncolor=on	--------	--------			NA	NA	NA	NA	NA
CRISPR_SEQUENCE_72Mon_Aug_9_15_41_09_2021_7834016284804697161	CRISPR_SEQUENCE_72Mon_Aug_9_15_41_09_2021_7834016284804697161_72_1|1-37	MT074137	146058	146022	TATTGGAT	GACTACTT	21	+	GUUUUUUGGUUCAUGUAAAUCAACACUAGAAACACCA	TTGTGTTTCTATTGTTGGTTTAGATGAATTAAAAAGA	spacer2	MT074137_Bacteroides phage DAC16, complete genome.	http://www.ncbi.nlm.nih.gov/nuccore/MT074137?report=graph&v=146046:146030&c=339966&theme=Default&flip=false&select=null&content=1&color=0&label=1&geneModel=1&decor=0&layout=0&spacing=0&alncolor=on	--------	--------			NA	NA	NA	NA	NA
CRISPR_SEQUENCE_72Mon_Aug_9_15_41_09_2021_7834016284804697161	CRISPR_SEQUENCE_72Mon_Aug_9_15_41_09_2021_7834016284804697161_72_1|1-37	MT074146	135740	135704	TATTGGAT	GACTATTT	21	+	GUUUUUUGGUUCAUGUAAAUCAACACUAGAAACACCA	TTGTGTTTCTATTGTTGGTTTAGATGAATTAAAAAGA	spacer2	MT074146_Bacteroides phage SJC03, complete genome.	http://www.ncbi.nlm.nih.gov/nuccore/MT074146?report=graph&v=135728:135712&c=339966&theme=Default&flip=false&select=null&content=1&color=0&label=1&geneModel=1&decor=0&layout=0&spacing=0&alncolor=on	--------	--------			NA	NA	NA	NA	NA
CRISPR_SEQUENCE_5Mon_Aug_9_15_41_09_2021_7834016284804694966	CRISPR_SEQUENCE_5Mon_Aug_9_15_41_09_2021_7834016284804694966_5_1|1-32	IMGVR_UViG_3300001594_000019|3300001594|Draft_10000640	41505	41474	CTGCGGAT	TGAGCGCG	22	+	UAAGCCAUCGGAGUUAAAAACAUCAACCGUUG	CAACGGTTGATGTTTCCATCTCCGATGGCGGA	spacer5		https://img.jgi.doe.gov/cgi-bin/vr/main.cgi?section=ViralBrowse&page=uviginfo&uvig_id=IMGVR_UViG_3300001594_000019	--------	--------			NA	NA	NA	NA	NA
CRISPR_SEQUENCE_5Mon_Aug_9_15_41_09_2021_7834016284804694966	CRISPR_SEQUENCE_5Mon_Aug_9_15_41_09_2021_7834016284804694966_5_1|1-32	NZ_CP043762.1	350593	350562	ACCGCTTG	TAGAGCTG	20	+	UAAGCCAUCGGAGUUAAAAACAUCAACCGUUG	TATTGGTTGATGTATTTTACTCCGATGGCTTT	spacer5	Paenibacillus_sp. 37 plasmid pART37, complete sequence	http://www.ncbi.nlm.nih.gov/nuccore/NZ_CP043762.1?report=graph&v=350583:350573&c=339966&theme=Default&flip=false&select=null&content=1&color=0&label=1&geneModel=1&decor=0&layout=0&spacing=0&alncolor=on	--------	--------			NA	NA	NA	NA	NA
CRISPR_SEQUENCE_5Mon_Aug_9_15_41_09_2021_7834016284804694966	CRISPR_SEQUENCE_5Mon_Aug_9_15_41_09_2021_7834016284804694966_5_1|1-32	IMGVR_UViG_3300001592_000020|3300001592|Draft_10000651	41532	41501	CTGCGGAT	TGAGCGCG	22	+	UAAGCCAUCGGAGUUAAAAACAUCAACCGUUG	CAACGGTTGATGTTTCCATCTCCGATGGCGGA	spacer5		https://img.jgi.doe.gov/cgi-bin/vr/main.cgi?section=ViralBrowse&page=uviginfo&uvig_id=IMGVR_UViG_3300001592_000020	--------	--------			NA	NA	NA	NA	NA
CRISPR_SEQUENCE_56Mon_Aug_9_15_41_09_2021_7834016284804695835	CRISPR_SEQUENCE_56Mon_Aug_9_15_41_09_2021_7834016284804695835_56_1|1-37	IMGVR_UViG_3300020192_000027|3300020192|Ga0163147_10001208	18577	18613	TAGCAAAT	TAAGAAAG	21	-	UAGUGUCAGCCAUUUUUUUUCAGUCCUUGUUCAUAAA	TTTTTGAAGAAGGACTGAAAAAGTATGGCTGATCTAA	spacer7		https://img.jgi.doe.gov/cgi-bin/vr/main.cgi?section=ViralBrowse&page=uviginfo&uvig_id=IMGVR_UViG_3300020192_000027	--------	--------			NA	NA	NA	NA	NA
CRISPR_SEQUENCE_56Mon_Aug_9_15_41_09_2021_7834016284804695835	CRISPR_SEQUENCE_56Mon_Aug_9_15_41_09_2021_7834016284804695835_56_1|1-37	UGV-GENOME-0314330	26387	26423	GCCTTGCA	GGGGATTT	21	-	UAGUGUCAGCCAUUUUUUUUCAGUCCUUGUUCAUAAA	TTTATGAAGAAAAACTTAAAAAAAATGGCTGCTGCAA	spacer7		https://genome.jgi.doe.gov/portal/IMG_VR/IMG_VR.home.html	--------	--------			NA	NA	NA	NA	NA
CRISPR_SEQUENCE_37Mon_Aug_9_15_41_09_2021_7834016284804697996	CRISPR_SEQUENCE_37Mon_Aug_9_15_41_09_2021_7834016284804697996_37_1|1-32	IMGVR_UViG_3300006146_000020|3300006146|Ga0080709_1001068	8410	8441	CAATATCA	TACTGGTC	20	-	UCAACUGGGAAGGUCGCAAGGUGUUUGUGGUG	CACCACAAACACCTTGCGACCATTCCACCCGT	spacer37		https://img.jgi.doe.gov/cgi-bin/vr/main.cgi?section=ViralBrowse&page=uviginfo&uvig_id=IMGVR_UViG_3300006146_000020	--------	--------			NA	NA	NA	NA	NA
CRISPR_SEQUENCE_37Mon_Aug_9_15_41_09_2021_7834016284804697996	CRISPR_SEQUENCE_37Mon_Aug_9_15_41_09_2021_7834016284804697996_37_1|1-32	IMGVR_UViG_3300006136_000013|3300006136|Ga0080697_1000759	12310	12279	CAATATCA	TACTGGTC	20	+	UCAACUGGGAAGGUCGCAAGGUGUUUGUGGUG	CACCACAAACACCTTGCGACCATTCCACCCGT	spacer37		https://img.jgi.doe.gov/cgi-bin/vr/main.cgi?section=ViralBrowse&page=uviginfo&uvig_id=IMGVR_UViG_3300006136_000013	--------	--------			NA	NA	NA	NA	NA
CRISPR_SEQUENCE_13Mon_Aug_9_15_41_09_2021_7834016284804693843	CRISPR_SEQUENCE_13Mon_Aug_9_15_41_09_2021_7834016284804693843_13_1|1-32	IMGVR_UViG_3300008050_000183|3300008050|Ga0098052_1000300	6181	6150	AAGAGCCT	CCTGTTGA	20	+	UCGGUUUCUCGGGUUCUACUUCAACAGGUGCC	GGCACCTGTTGAAGAAGAACCTGAGAAGGTAA	spacer13		https://img.jgi.doe.gov/cgi-bin/vr/main.cgi?section=ViralBrowse&page=uviginfo&uvig_id=IMGVR_UViG_3300008050_000183	--------	--------			NA	NA	NA	NA	NA
CRISPR_SEQUENCE_21Mon_Aug_9_15_41_09_2021_7834016284804694202	CRISPR_SEQUENCE_21Mon_Aug_9_15_41_09_2021_7834016284804694202_21_1|1-34	IMGVR_UViG_3300021431_000004|3300021431|Ga0224423_10000111	61500	61467	CGCCTTCT	TTAGAGTG	22	+	UCUCUGAAGAAGAAGAUUGACAACUAUUUGGAGC	TTTCCAAATATTTGTCAATCTTCTTTTTCGGAAA	spacer21		https://img.jgi.doe.gov/cgi-bin/vr/main.cgi?section=ViralBrowse&page=uviginfo&uvig_id=IMGVR_UViG_3300021431_000004	--------	--------			NA	NA	NA	NA	NA
CRISPR_SEQUENCE_21Mon_Aug_9_15_41_09_2021_7834016284804694202	CRISPR_SEQUENCE_21Mon_Aug_9_15_41_09_2021_7834016284804694202_21_1|1-34	IMGVR_UViG_3300007960_000044|3300007960|Ga0099850_1000045	1804	1837	GCATCCAT	CATCTAAT	22	-	UCUCUGAAGAAGAAGAUUGACAACUAUUUGGAGC	TCTCCTATTAGTTGTCTCTTTTCTTCTTCAGAGA	spacer21		https://img.jgi.doe.gov/cgi-bin/vr/main.cgi?section=ViralBrowse&page=uviginfo&uvig_id=IMGVR_UViG_3300007960_000044	--------	--------			NA	NA	NA	NA	NA
CRISPR_SEQUENCE_87Mon_Aug_9_15_41_09_2021_78340162848046956	CRISPR_SEQUENCE_87Mon_Aug_9_15_41_09_2021_78340162848046956_87_1|1-36	IMGVR_UViG_3300022845_000070|3300022845|Ga0222663_1000718	3981	3946	AGGACATT	ATTAAATC	20	+	UGCGGUAUUCAUAACAAAAAAACUCCAGAAUAUAUA	CTTAAATTCTGGATTTTCTTTGTTACGAATACCAAA	spacer17		https://img.jgi.doe.gov/cgi-bin/vr/main.cgi?section=ViralBrowse&page=uviginfo&uvig_id=IMGVR_UViG_3300022845_000070	--------	--------			NA	NA	NA	NA	NA
CRISPR_SEQUENCE_87Mon_Aug_9_15_41_09_2021_78340162848046956	CRISPR_SEQUENCE_87Mon_Aug_9_15_41_09_2021_78340162848046956_87_1|1-36	IMGVR_UViG_3300022885_000145|3300022885|Ga0222662_1001225	4278	4313	AGGACATT	ATTAAATC	20	-	UGCGGUAUUCAUAACAAAAAAACUCCAGAAUAUAUA	CTTAAATTCTGGATTTTCTTTGTTACGAATACCAAA	spacer17		https://img.jgi.doe.gov/cgi-bin/vr/main.cgi?section=ViralBrowse&page=uviginfo&uvig_id=IMGVR_UViG_3300022885_000145	--------	--------			NA	NA	NA	NA	NA
CRISPR_SEQUENCE_21Mon_Aug_9_15_41_09_2021_7834016284804694202	CRISPR_SEQUENCE_21Mon_Aug_9_15_41_09_2021_7834016284804694202_21_1|1-34	IMGVR_UViG_3300007541_000276|3300007541|Ga0099848_1000339	16315	16348	GCATCCAT	CATCTAAT	22	-	UCUCUGAAGAAGAAGAUUGACAACUAUUUGGAGC	TCTCCTATTAGTTGTCTCTTTTCTTCTTCAGAGA	spacer21		https://img.jgi.doe.gov/cgi-bin/vr/main.cgi?section=ViralBrowse&page=uviginfo&uvig_id=IMGVR_UViG_3300007541_000276	--------	--------			NA	NA	NA	NA	NA
CRISPR_SEQUENCE_87Mon_Aug_9_15_41_09_2021_78340162848046956	CRISPR_SEQUENCE_87Mon_Aug_9_15_41_09_2021_78340162848046956_87_1|1-36	IMGVR_UViG_3300022856_000092|3300022856|Ga0222671_1000422	3254	3289	AGGACATT	ATTAAATC	20	-	UGCGGUAUUCAUAACAAAAAAACUCCAGAAUAUAUA	CTTAAATTCTGGATTTTCTTTGTTACGAATACCAAA	spacer17		https://img.jgi.doe.gov/cgi-bin/vr/main.cgi?section=ViralBrowse&page=uviginfo&uvig_id=IMGVR_UViG_3300022856_000092	--------	--------			NA	NA	NA	NA	NA
CRISPR_SEQUENCE_87Mon_Aug_9_15_41_09_2021_78340162848046956	CRISPR_SEQUENCE_87Mon_Aug_9_15_41_09_2021_78340162848046956_87_1|1-36	IMGVR_UViG_GVMAG-M-3300023179-145_000001|3300023179|Ga0214923_10004026	13803	13838	AAATATTC	ATTGTTAA	20	-	UGCGGUAUUCAUAACAAAAAAACUCCAGAAUAUAUA	TATATATTTTGGATATTTTTTATTACGAATACCATC	spacer17		https://gold.jgi.doe.gov/analysis_projects?id=Ga0214923	--------	--------			NA	NA	NA	NA	NA
CRISPR_SEQUENCE_15Mon_Aug_9_15_41_09_2021_7834016284804695848	CRISPR_SEQUENCE_15Mon_Aug_9_15_41_09_2021_7834016284804695848_15_1|1-33	IMGVR_UViG_3300007344_000684|3300007344|Ga0070745_1001318	12284	12252	GCGATCGC	AAAAAACT	25	+	UUCUUUUGUAUUAUAUUCAGCAACUAAAUUAGA	TTTAATTTAGATGATGAATATAATAAAAAAGAA	spacer15		https://img.jgi.doe.gov/cgi-bin/vr/main.cgi?section=ViralBrowse&page=uviginfo&uvig_id=IMGVR_UViG_3300007344_000684	--------	--------			NA	NA	NA	NA	NA
CRISPR_SEQUENCE_15Mon_Aug_9_15_41_09_2021_7834016284804695848	CRISPR_SEQUENCE_15Mon_Aug_9_15_41_09_2021_7834016284804695848_15_1|1-33	IMGVR_UViG_3300007346_000699|3300007346|Ga0070753_1001362	12203	12171	GCGATCGC	AAAAAACT	25	+	UUCUUUUGUAUUAUAUUCAGCAACUAAAUUAGA	TTTAATTTAGATGATGAATATAATAAAAAAGAA	spacer15		https://img.jgi.doe.gov/cgi-bin/vr/main.cgi?section=ViralBrowse&page=uviginfo&uvig_id=IMGVR_UViG_3300007346_000699	--------	--------			NA	NA	NA	NA	NA
CRISPR_SEQUENCE_46Mon_Aug_9_15_41_09_2021_7834016284804696458	CRISPR_SEQUENCE_46Mon_Aug_9_15_41_09_2021_7834016284804696458_46_1|1-33	IMGVR_UViG_3300025530_000021|3300025530|Ga0207866_1000681	32781	32813	CGGCGGTG	CGATCCGA	21	-	UUCUCGACAAGUUCGACUACGUGCUCAGCUAGC	GGTAGCCGGGCACATAGTCGAACTTGTCGAGCG	spacer46		https://img.jgi.doe.gov/cgi-bin/vr/main.cgi?section=ViralBrowse&page=uviginfo&uvig_id=IMGVR_UViG_3300025530_000021	--------	--------			NA	NA	NA	NA	NA
CRISPR_SEQUENCE_46Mon_Aug_9_15_41_09_2021_7834016284804696458	CRISPR_SEQUENCE_46Mon_Aug_9_15_41_09_2021_7834016284804696458_46_1|1-33	IMGVR_UViG_3300002542_000010|3300002542|JGI25328J35697_1000294	11255	11223	CGGCGGTG	CGATCCGA	21	+	UUCUCGACAAGUUCGACUACGUGCUCAGCUAGC	GGTAGCCGGGCACATAGTCGAACTTGTCGAGCG	spacer46		https://img.jgi.doe.gov/cgi-bin/vr/main.cgi?section=ViralBrowse&page=uviginfo&uvig_id=IMGVR_UViG_3300002542_000010	--------	--------			NA	NA	NA	NA	NA
CRISPR_SEQUENCE_15Mon_Aug_9_15_41_09_2021_7834016284804695848	CRISPR_SEQUENCE_15Mon_Aug_9_15_41_09_2021_7834016284804695848_15_1|1-33	IMGVR_UViG_3300025671_001246|3300025671|Ga0208898_1001698	12663	12631	GCGATCGC	AAAAAACT	25	+	UUCUUUUGUAUUAUAUUCAGCAACUAAAUUAGA	TTTAATTTAGATGATGAATATAATAAAAAAGAA	spacer15		https://img.jgi.doe.gov/cgi-bin/vr/main.cgi?section=ViralBrowse&page=uviginfo&uvig_id=IMGVR_UViG_3300025671_001246	--------	--------			NA	NA	NA	NA	NA
CRISPR_SEQUENCE_15Mon_Aug_9_15_41_09_2021_7834016284804695848	CRISPR_SEQUENCE_15Mon_Aug_9_15_41_09_2021_7834016284804695848_15_1|1-33	IMGVR_UViG_3300025853_001453|3300025853|Ga0208645_1002465	2054	2086	GCGATCGC	AAAAAACT	25	-	UUCUUUUGUAUUAUAUUCAGCAACUAAAUUAGA	TTTAATTTAGATGATGAATATAATAAAAAAGAA	spacer15		https://img.jgi.doe.gov/cgi-bin/vr/main.cgi?section=ViralBrowse&page=uviginfo&uvig_id=IMGVR_UViG_3300025853_001453	--------	--------			NA	NA	NA	NA	NA
CRISPR_SEQUENCE_15Mon_Aug_9_15_41_09_2021_7834016284804695848	CRISPR_SEQUENCE_15Mon_Aug_9_15_41_09_2021_7834016284804695848_15_1|1-33	IMGVR_UViG_3300031418_000002|3300031418|Ga0308166_1000051|1-275091	147611	147643	GGTTTGGA	AAGAACTA	23	-	UUCUUUUGUAUUAUAUUCAGCAACUAAAUUAGA	TCAAATTTAGTTGATGAATATAATACCAAATAC	spacer15		https://img.jgi.doe.gov/cgi-bin/vr/main.cgi?section=ViralBrowse&page=uviginfo&uvig_id=IMGVR_UViG_3300031418_000002	--------	--------			NA	NA	NA	NA	NA
CRISPR_SEQUENCE_15Mon_Aug_9_15_41_09_2021_7834016284804695848	CRISPR_SEQUENCE_15Mon_Aug_9_15_41_09_2021_7834016284804695848_15_1|1-33	UGV-GENOME-4403462	14324	14292	TGAATGAA	AAATTAAA	21	+	UUCUUUUGUAUUAUAUUCAGCAACUAAAUUAGA	AATAATTTAGTTGCTGATTATCATTGAAAAGAA	spacer15		https://genome.jgi.doe.gov/portal/IMG_VR/IMG_VR.home.html	--------	--------			NA	NA	NA	NA	NA
CRISPR_SEQUENCE_15Mon_Aug_9_15_41_09_2021_7834016284804695848	CRISPR_SEQUENCE_15Mon_Aug_9_15_41_09_2021_7834016284804695848_15_1|1-33	IMGVR_UViG_3300009000_000306|3300009000|Ga0102960_1001641	5091	5059	TGGGTTCA	ATATGGTA	23	+	UUCUUUUGUAUUAUAUUCAGCAACUAAAUUAGA	TCTAATTATGTTGGTGAATATTATTCAAAAGAA	spacer15		https://img.jgi.doe.gov/cgi-bin/vr/main.cgi?section=ViralBrowse&page=uviginfo&uvig_id=IMGVR_UViG_3300009000_000306	--------	--------			NA	NA	NA	NA	NA
CRISPR_SEQUENCE_15Mon_Aug_9_15_41_09_2021_7834016284804695848	CRISPR_SEQUENCE_15Mon_Aug_9_15_41_09_2021_7834016284804695848_15_1|1-33	UGV-GENOME-0328460	13530	13498	TGAATGAA	AAATTAAA	21	+	UUCUUUUGUAUUAUAUUCAGCAACUAAAUUAGA	AATAATTTAGTTGCTGATTATCATTGAAAAGAA	spacer15		https://genome.jgi.doe.gov/portal/IMG_VR/IMG_VR.home.html	--------	--------			NA	NA	NA	NA	NA
CRISPR_SEQUENCE_15Mon_Aug_9_15_41_09_2021_7834016284804695848	CRISPR_SEQUENCE_15Mon_Aug_9_15_41_09_2021_7834016284804695848_15_1|1-33	IMGVR_UViG_3300028603_000363|3300028603|Ga0265293_10006533	3356	3324	TGTTATCA	AATACCTG	23	+	UUCUUUUGUAUUAUAUUCAGCAACUAAAUUAGA	TCAAATTTAGTTTCTGAACATAATATAATAGAA	spacer15		https://img.jgi.doe.gov/cgi-bin/vr/main.cgi?section=ViralBrowse&page=uviginfo&uvig_id=IMGVR_UViG_3300028603_000363	--------	--------			NA	NA	NA	NA	NA
CRISPR_SEQUENCE_15Mon_Aug_9_15_41_09_2021_7834016284804695848	CRISPR_SEQUENCE_15Mon_Aug_9_15_41_09_2021_7834016284804695848_15_1|1-33	IMGVR_UViG_3300031613_000010|3300031613|Ga0307978_1000346	26287	26255	GAAATTAA	CAGTGAAA	21	+	UUCUUUUGUAUUAUAUUCAGCAACUAAAUUAGA	ACTAATTTAGTTGTTGAAAATAATACTAAATCA	spacer15		https://img.jgi.doe.gov/cgi-bin/vr/main.cgi?section=ViralBrowse&page=uviginfo&uvig_id=IMGVR_UViG_3300031613_000010	--------	--------			NA	NA	NA	NA	NA
CRISPR_SEQUENCE_15Mon_Aug_9_15_41_09_2021_7834016284804695848	CRISPR_SEQUENCE_15Mon_Aug_9_15_41_09_2021_7834016284804695848_15_1|1-33	IMGVR_UViG_3300031399_000010|3300031399|Ga0307968_1000471	16209	16177	GAAATTAA	CAGTGAAA	21	+	UUCUUUUGUAUUAUAUUCAGCAACUAAAUUAGA	ACTAATTTAGTTGTTGAAAATAATACTAAATCA	spacer15		https://img.jgi.doe.gov/cgi-bin/vr/main.cgi?section=ViralBrowse&page=uviginfo&uvig_id=IMGVR_UViG_3300031399_000010	--------	--------			NA	NA	NA	NA	NA
CRISPR_SEQUENCE_15Mon_Aug_9_15_41_09_2021_7834016284804695848	CRISPR_SEQUENCE_15Mon_Aug_9_15_41_09_2021_7834016284804695848_15_1|1-33	IMGVR_UViG_3300031404_000015|3300031404|Ga0307945_1000688	13794	13762	GAAATTAA	CAGTGAAA	21	+	UUCUUUUGUAUUAUAUUCAGCAACUAAAUUAGA	ACTAATTTAGTTGTTGAAAATAATACTAAATCA	spacer15		https://img.jgi.doe.gov/cgi-bin/vr/main.cgi?section=ViralBrowse&page=uviginfo&uvig_id=IMGVR_UViG_3300031404_000015	--------	--------			NA	NA	NA	NA	NA
CRISPR_SEQUENCE_15Mon_Aug_9_15_41_09_2021_7834016284804695848	CRISPR_SEQUENCE_15Mon_Aug_9_15_41_09_2021_7834016284804695848_15_1|1-33	IMGVR_UViG_3300031397_000012|3300031397|Ga0307960_1000341	13066	13034	GAAATTAA	CAGTGAAA	21	+	UUCUUUUGUAUUAUAUUCAGCAACUAAAUUAGA	ACTAATTTAGTTGTTGAAAATAATACTAAATCA	spacer15		https://img.jgi.doe.gov/cgi-bin/vr/main.cgi?section=ViralBrowse&page=uviginfo&uvig_id=IMGVR_UViG_3300031397_000012	--------	--------			NA	NA	NA	NA	NA
CRISPR_SEQUENCE_15Mon_Aug_9_15_41_09_2021_7834016284804695848	CRISPR_SEQUENCE_15Mon_Aug_9_15_41_09_2021_7834016284804695848_15_1|1-33	IMGVR_UViG_3300031396_000009|3300031396|Ga0307944_1000339|1-23233	10249	10217	GAAATTAA	CAGTGAAA	21	+	UUCUUUUGUAUUAUAUUCAGCAACUAAAUUAGA	ACTAATTTAGTTGTTGAAAATAATACTAAATCA	spacer15		https://img.jgi.doe.gov/cgi-bin/vr/main.cgi?section=ViralBrowse&page=uviginfo&uvig_id=IMGVR_UViG_3300031396_000009	--------	--------			NA	NA	NA	NA	NA
CRISPR_SEQUENCE_15Mon_Aug_9_15_41_09_2021_7834016284804695848	CRISPR_SEQUENCE_15Mon_Aug_9_15_41_09_2021_7834016284804695848_15_1|1-33	IMGVR_UViG_3300031393_000003|3300031393|Ga0307967_1000412	18612	18580	GAAATTAA	CAGTGAAA	21	+	UUCUUUUGUAUUAUAUUCAGCAACUAAAUUAGA	ACTAATTTAGTTGTTGAAAATAATACTAAATCA	spacer15		https://img.jgi.doe.gov/cgi-bin/vr/main.cgi?section=ViralBrowse&page=uviginfo&uvig_id=IMGVR_UViG_3300031393_000003	--------	--------			NA	NA	NA	NA	NA
CRISPR_SEQUENCE_15Mon_Aug_9_15_41_09_2021_7834016284804695848	CRISPR_SEQUENCE_15Mon_Aug_9_15_41_09_2021_7834016284804695848_15_1|1-33	IMGVR_UViG_3300031391_000007|3300031391|Ga0307954_1000248|1-27233	14207	14175	GAAATTAA	CAGTGAAA	21	+	UUCUUUUGUAUUAUAUUCAGCAACUAAAUUAGA	ACTAATTTAGTTGTTGAAAATAATACTAAATCA	spacer15		https://img.jgi.doe.gov/cgi-bin/vr/main.cgi?section=ViralBrowse&page=uviginfo&uvig_id=IMGVR_UViG_3300031391_000007	--------	--------			NA	NA	NA	NA	NA
CRISPR_SEQUENCE_15Mon_Aug_9_15_41_09_2021_7834016284804695848	CRISPR_SEQUENCE_15Mon_Aug_9_15_41_09_2021_7834016284804695848_15_1|1-33	IMGVR_UViG_3300031339_000032|3300031339|Ga0307932_1000117|1-26778	13794	13762	GAAATTAA	CAGTGAAA	21	+	UUCUUUUGUAUUAUAUUCAGCAACUAAAUUAGA	ACTAATTTAGTTGTTGAAAATAATACTAAATCA	spacer15		https://img.jgi.doe.gov/cgi-bin/vr/main.cgi?section=ViralBrowse&page=uviginfo&uvig_id=IMGVR_UViG_3300031339_000032	--------	--------			NA	NA	NA	NA	NA
CRISPR_SEQUENCE_15Mon_Aug_9_15_41_09_2021_7834016284804695848	CRISPR_SEQUENCE_15Mon_Aug_9_15_41_09_2021_7834016284804695848_15_1|1-33	IMGVR_UViG_3300031334_000012|3300031334|Ga0307969_1000345|1-25422	12938	12906	GAAATTAA	CAGTGAAA	21	+	UUCUUUUGUAUUAUAUUCAGCAACUAAAUUAGA	ACTAATTTAGTTGTTGAAAATAATACTAAATCA	spacer15		https://img.jgi.doe.gov/cgi-bin/vr/main.cgi?section=ViralBrowse&page=uviginfo&uvig_id=IMGVR_UViG_3300031334_000012	--------	--------			NA	NA	NA	NA	NA
CRISPR_SEQUENCE_15Mon_Aug_9_15_41_09_2021_7834016284804695848	CRISPR_SEQUENCE_15Mon_Aug_9_15_41_09_2021_7834016284804695848_15_1|1-33	IMGVR_UViG_3300031333_000010|3300031333|Ga0307936_1000337	13555	13523	GAAATTAA	CAGTGAAA	21	+	UUCUUUUGUAUUAUAUUCAGCAACUAAAUUAGA	ACTAATTTAGTTGTTGAAAATAATACTAAATCA	spacer15		https://img.jgi.doe.gov/cgi-bin/vr/main.cgi?section=ViralBrowse&page=uviginfo&uvig_id=IMGVR_UViG_3300031333_000010	--------	--------			NA	NA	NA	NA	NA
CRISPR_SEQUENCE_15Mon_Aug_9_15_41_09_2021_7834016284804695848	CRISPR_SEQUENCE_15Mon_Aug_9_15_41_09_2021_7834016284804695848_15_1|1-33	IMGVR_UViG_3300031225_000010|3300031225|Ga0307942_1000662	13683	13651	GAAATTAA	CAGTGAAA	21	+	UUCUUUUGUAUUAUAUUCAGCAACUAAAUUAGA	ACTAATTTAGTTGTTGAAAATAATACTAAATCA	spacer15		https://img.jgi.doe.gov/cgi-bin/vr/main.cgi?section=ViralBrowse&page=uviginfo&uvig_id=IMGVR_UViG_3300031225_000010	--------	--------			NA	NA	NA	NA	NA
CRISPR_SEQUENCE_15Mon_Aug_9_15_41_09_2021_7834016284804695848	CRISPR_SEQUENCE_15Mon_Aug_9_15_41_09_2021_7834016284804695848_15_1|1-33	IMGVR_UViG_3300031222_000013|3300031222|Ga0307972_1000254|1-27021	14037	14005	GAAATTAA	CAGTGAAA	21	+	UUCUUUUGUAUUAUAUUCAGCAACUAAAUUAGA	ACTAATTTAGTTGTTGAAAATAATACTAAATCA	spacer15		https://img.jgi.doe.gov/cgi-bin/vr/main.cgi?section=ViralBrowse&page=uviginfo&uvig_id=IMGVR_UViG_3300031222_000013	--------	--------			NA	NA	NA	NA	NA
CRISPR_SEQUENCE_15Mon_Aug_9_15_41_09_2021_7834016284804695848	CRISPR_SEQUENCE_15Mon_Aug_9_15_41_09_2021_7834016284804695848_15_1|1-33	IMGVR_UViG_3300031219_000007|3300031219|Ga0307973_1000351	15444	15412	GAAATTAA	CAGTGAAA	21	+	UUCUUUUGUAUUAUAUUCAGCAACUAAAUUAGA	ACTAATTTAGTTGTTGAAAATAATACTAAATCA	spacer15		https://img.jgi.doe.gov/cgi-bin/vr/main.cgi?section=ViralBrowse&page=uviginfo&uvig_id=IMGVR_UViG_3300031219_000007	--------	--------			NA	NA	NA	NA	NA
CRISPR_SEQUENCE_15Mon_Aug_9_15_41_09_2021_7834016284804695848	CRISPR_SEQUENCE_15Mon_Aug_9_15_41_09_2021_7834016284804695848_15_1|1-33	IMGVR_UViG_3300031220_000010|3300031220|Ga0307939_1000248|1-29098	16114	16082	GAAATTAA	CAGTGAAA	21	+	UUCUUUUGUAUUAUAUUCAGCAACUAAAUUAGA	ACTAATTTAGTTGTTGAAAATAATACTAAATCA	spacer15		https://img.jgi.doe.gov/cgi-bin/vr/main.cgi?section=ViralBrowse&page=uviginfo&uvig_id=IMGVR_UViG_3300031220_000010	--------	--------			NA	NA	NA	NA	NA
CRISPR_SEQUENCE_15Mon_Aug_9_15_41_09_2021_7834016284804695848	CRISPR_SEQUENCE_15Mon_Aug_9_15_41_09_2021_7834016284804695848_15_1|1-33	IMGVR_UViG_3300031217_000013|3300031217|Ga0307940_1000441	14037	14005	GAAATTAA	CAGTGAAA	21	+	UUCUUUUGUAUUAUAUUCAGCAACUAAAUUAGA	ACTAATTTAGTTGTTGAAAATAATACTAAATCA	spacer15		https://img.jgi.doe.gov/cgi-bin/vr/main.cgi?section=ViralBrowse&page=uviginfo&uvig_id=IMGVR_UViG_3300031217_000013	--------	--------			NA	NA	NA	NA	NA
CRISPR_SEQUENCE_15Mon_Aug_9_15_41_09_2021_7834016284804695848	CRISPR_SEQUENCE_15Mon_Aug_9_15_41_09_2021_7834016284804695848_15_1|1-33	IMGVR_UViG_3300031215_000100|3300031215|Ga0307935_1000458	5342	5310	GAAATTAA	CAGTGAAA	21	+	UUCUUUUGUAUUAUAUUCAGCAACUAAAUUAGA	ACTAATTTAGTTGTTGAAAATAATACTAAATCA	spacer15		https://img.jgi.doe.gov/cgi-bin/vr/main.cgi?section=ViralBrowse&page=uviginfo&uvig_id=IMGVR_UViG_3300031215_000100	--------	--------			NA	NA	NA	NA	NA
CRISPR_SEQUENCE_15Mon_Aug_9_15_41_09_2021_7834016284804695848	CRISPR_SEQUENCE_15Mon_Aug_9_15_41_09_2021_7834016284804695848_15_1|1-33	IMGVR_UViG_3300031213_000053|3300031213|Ga0307937_1001266	3330	3298	GAAATTAA	CAGTGAAA	21	+	UUCUUUUGUAUUAUAUUCAGCAACUAAAUUAGA	ACTAATTTAGTTGTTGAAAATAATACTAAATCA	spacer15		https://img.jgi.doe.gov/cgi-bin/vr/main.cgi?section=ViralBrowse&page=uviginfo&uvig_id=IMGVR_UViG_3300031213_000053	--------	--------			NA	NA	NA	NA	NA
CRISPR_SEQUENCE_15Mon_Aug_9_15_41_09_2021_7834016284804695848	CRISPR_SEQUENCE_15Mon_Aug_9_15_41_09_2021_7834016284804695848_15_1|1-33	IMGVR_UViG_3300031212_000053|3300031212|Ga0307959_1000894	3330	3298	GAAATTAA	CAGTGAAA	21	+	UUCUUUUGUAUUAUAUUCAGCAACUAAAUUAGA	ACTAATTTAGTTGTTGAAAATAATACTAAATCA	spacer15		https://img.jgi.doe.gov/cgi-bin/vr/main.cgi?section=ViralBrowse&page=uviginfo&uvig_id=IMGVR_UViG_3300031212_000053	--------	--------			NA	NA	NA	NA	NA
CRISPR_SEQUENCE_15Mon_Aug_9_15_41_09_2021_7834016284804695848	CRISPR_SEQUENCE_15Mon_Aug_9_15_41_09_2021_7834016284804695848_15_1|1-33	IMGVR_UViG_3300031211_000020|3300031211|Ga0307974_1000270	19580	19548	GAAATTAA	CAGTGAAA	21	+	UUCUUUUGUAUUAUAUUCAGCAACUAAAUUAGA	ACTAATTTAGTTGTTGAAAATAATACTAAATCA	spacer15		https://img.jgi.doe.gov/cgi-bin/vr/main.cgi?section=ViralBrowse&page=uviginfo&uvig_id=IMGVR_UViG_3300031211_000020	--------	--------			NA	NA	NA	NA	NA
CRISPR_SEQUENCE_15Mon_Aug_9_15_41_09_2021_7834016284804695848	CRISPR_SEQUENCE_15Mon_Aug_9_15_41_09_2021_7834016284804695848_15_1|1-33	IMGVR_UViG_3300028372_000053|3300028372|Ga0306901_1000340	9960	9928	GAAATTAA	CAGTGAAA	21	+	UUCUUUUGUAUUAUAUUCAGCAACUAAAUUAGA	ACTAATTTAGTTGTTGAAAATAATACTAAATCA	spacer15		https://img.jgi.doe.gov/cgi-bin/vr/main.cgi?section=ViralBrowse&page=uviginfo&uvig_id=IMGVR_UViG_3300028372_000053	--------	--------			NA	NA	NA	NA	NA
CRISPR_SEQUENCE_15Mon_Aug_9_15_41_09_2021_7834016284804695848	CRISPR_SEQUENCE_15Mon_Aug_9_15_41_09_2021_7834016284804695848_15_1|1-33	IMGVR_UViG_3300031209_000027|3300031209|Ga0307955_1000570|1-16423	4778	4746	GAAATTAA	CAGTGAAA	21	+	UUCUUUUGUAUUAUAUUCAGCAACUAAAUUAGA	ACTAATTTAGTTGTTGAAAATAATACTAAATCA	spacer15		https://img.jgi.doe.gov/cgi-bin/vr/main.cgi?section=ViralBrowse&page=uviginfo&uvig_id=IMGVR_UViG_3300031209_000027	--------	--------			NA	NA	NA	NA	NA
CRISPR_SEQUENCE_15Mon_Aug_9_15_41_09_2021_7834016284804695848	CRISPR_SEQUENCE_15Mon_Aug_9_15_41_09_2021_7834016284804695848_15_1|1-33	IMGVR_UViG_3300031210_000021|3300031210|Ga0307964_1000793	13794	13762	GAAATTAA	CAGTGAAA	21	+	UUCUUUUGUAUUAUAUUCAGCAACUAAAUUAGA	ACTAATTTAGTTGTTGAAAATAATACTAAATCA	spacer15		https://img.jgi.doe.gov/cgi-bin/vr/main.cgi?section=ViralBrowse&page=uviginfo&uvig_id=IMGVR_UViG_3300031210_000021	--------	--------			NA	NA	NA	NA	NA
CRISPR_SEQUENCE_15Mon_Aug_9_15_41_09_2021_7834016284804695848	CRISPR_SEQUENCE_15Mon_Aug_9_15_41_09_2021_7834016284804695848_15_1|1-33	IMGVR_UViG_3300005438_000005|3300005438|Ga0070701_10000001|4020-97466	52055	52023	TCTAAACA	CACGGGGT	23	+	UUCUUUUGUAUUAUAUUCAGCAACUAAAUUAGA	TCTAATTTAGATTCTGTATCTAATACAGAAGAA	spacer15		https://img.jgi.doe.gov/cgi-bin/vr/main.cgi?section=ViralBrowse&page=uviginfo&uvig_id=IMGVR_UViG_3300005438_000005	--------	--------			NA	NA	NA	NA	NA
CRISPR_SEQUENCE_15Mon_Aug_9_15_41_09_2021_7834016284804695848	CRISPR_SEQUENCE_15Mon_Aug_9_15_41_09_2021_7834016284804695848_15_1|1-33	IMGVR_UViG_3300015214_000445|3300015214|Ga0172382_10013041	3317	3285	TGTTATCA	AATACCTG	23	+	UUCUUUUGUAUUAUAUUCAGCAACUAAAUUAGA	TCAAATTTAGTTTCTGAACATAATATAATAGAA	spacer15		https://img.jgi.doe.gov/cgi-bin/vr/main.cgi?section=ViralBrowse&page=uviginfo&uvig_id=IMGVR_UViG_3300015214_000445	--------	--------			NA	NA	NA	NA	NA
CRISPR_SEQUENCE_15Mon_Aug_9_15_41_09_2021_7834016284804695848	CRISPR_SEQUENCE_15Mon_Aug_9_15_41_09_2021_7834016284804695848_15_1|1-33	IMGVR_UViG_3300012267_000004|3300012267|Ga0136591_1000034	57005	56973	GAAATTAA	CAGTGAAA	21	+	UUCUUUUGUAUUAUAUUCAGCAACUAAAUUAGA	ACTAATTTAGTTGTTGAAAATAATACTAAATCA	spacer15		https://img.jgi.doe.gov/cgi-bin/vr/main.cgi?section=ViralBrowse&page=uviginfo&uvig_id=IMGVR_UViG_3300012267_000004	--------	--------			NA	NA	NA	NA	NA
CRISPR_SEQUENCE_15Mon_Aug_9_15_41_09_2021_7834016284804695848	CRISPR_SEQUENCE_15Mon_Aug_9_15_41_09_2021_7834016284804695848_15_1|1-33	UGV-GENOME-0214459	16191	16223	TGAATGAA	AAATTAAA	21	-	UUCUUUUGUAUUAUAUUCAGCAACUAAAUUAGA	AATAATTTAGTTGCTGATTATCATTGAAAAGAA	spacer15		https://genome.jgi.doe.gov/portal/IMG_VR/IMG_VR.home.html	--------	--------			NA	NA	NA	NA	NA
CRISPR_SEQUENCE_15Mon_Aug_9_15_41_09_2021_7834016284804695848	CRISPR_SEQUENCE_15Mon_Aug_9_15_41_09_2021_7834016284804695848_15_1|1-33	Station52_SUR_ALL_assembly_NODE_7_length_100388_cov_5.806464	68164	68196	AATCCATA	TTAATATG	21	-	UUCUUUUGUAUUAUAUUCAGCAACUAAAUUAGA	GATAATGTAGTTGCAGAATTTACTACAAAAGAA	spacer15		https://genome.jgi.doe.gov/portal/IMG_VR/IMG_VR.home.html	--------	--------			NA	NA	NA	NA	NA
CRISPR_SEQUENCE_15Mon_Aug_9_15_41_09_2021_7834016284804695848	CRISPR_SEQUENCE_15Mon_Aug_9_15_41_09_2021_7834016284804695848_15_1|1-33	IMGVR_UViG_3300009001_000127|3300009001|Ga0102963_1000340	12194	12226	TGGGTTCA	ATATGGTA	23	-	UUCUUUUGUAUUAUAUUCAGCAACUAAAUUAGA	TCTAATTATGTTGGTGAATATTATTCAAAAGAA	spacer15		https://img.jgi.doe.gov/cgi-bin/vr/main.cgi?section=ViralBrowse&page=uviginfo&uvig_id=IMGVR_UViG_3300009001_000127	--------	--------			NA	NA	NA	NA	NA
CRISPR_SEQUENCE_15Mon_Aug_9_15_41_09_2021_7834016284804695848	CRISPR_SEQUENCE_15Mon_Aug_9_15_41_09_2021_7834016284804695848_15_1|1-33	IMGVR_UViG_3300031704_000011|3300031704|Ga0307943_1000466	10934	10966	GAAATTAA	CAGTGAAA	21	-	UUCUUUUGUAUUAUAUUCAGCAACUAAAUUAGA	ACTAATTTAGTTGTTGAAAATAATACTAAATCA	spacer15		https://img.jgi.doe.gov/cgi-bin/vr/main.cgi?section=ViralBrowse&page=uviginfo&uvig_id=IMGVR_UViG_3300031704_000011	--------	--------			NA	NA	NA	NA	NA
CRISPR_SEQUENCE_15Mon_Aug_9_15_41_09_2021_7834016284804695848	CRISPR_SEQUENCE_15Mon_Aug_9_15_41_09_2021_7834016284804695848_15_1|1-33	IMGVR_UViG_3300031403_000039|3300031403|Ga0307933_1000848	6497	6529	GAAATTAA	CAGTGAAA	21	-	UUCUUUUGUAUUAUAUUCAGCAACUAAAUUAGA	ACTAATTTAGTTGTTGAAAATAATACTAAATCA	spacer15		https://img.jgi.doe.gov/cgi-bin/vr/main.cgi?section=ViralBrowse&page=uviginfo&uvig_id=IMGVR_UViG_3300031403_000039	--------	--------			NA	NA	NA	NA	NA
CRISPR_SEQUENCE_15Mon_Aug_9_15_41_09_2021_7834016284804695848	CRISPR_SEQUENCE_15Mon_Aug_9_15_41_09_2021_7834016284804695848_15_1|1-33	IMGVR_UViG_3300031600_000033|3300031600|Ga0307930_1000900	9940	9972	GAAATTAA	CAGTGAAA	21	-	UUCUUUUGUAUUAUAUUCAGCAACUAAAUUAGA	ACTAATTTAGTTGTTGAAAATAATACTAAATCA	spacer15		https://img.jgi.doe.gov/cgi-bin/vr/main.cgi?section=ViralBrowse&page=uviginfo&uvig_id=IMGVR_UViG_3300031600_000033	--------	--------			NA	NA	NA	NA	NA
CRISPR_SEQUENCE_15Mon_Aug_9_15_41_09_2021_7834016284804695848	CRISPR_SEQUENCE_15Mon_Aug_9_15_41_09_2021_7834016284804695848_15_1|1-33	IMGVR_UViG_3300031395_000004|3300031395|Ga0307957_1000192	17124	17156	GAAATTAA	CAGTGAAA	21	-	UUCUUUUGUAUUAUAUUCAGCAACUAAAUUAGA	ACTAATTTAGTTGTTGAAAATAATACTAAATCA	spacer15		https://img.jgi.doe.gov/cgi-bin/vr/main.cgi?section=ViralBrowse&page=uviginfo&uvig_id=IMGVR_UViG_3300031395_000004	--------	--------			NA	NA	NA	NA	NA
CRISPR_SEQUENCE_15Mon_Aug_9_15_41_09_2021_7834016284804695848	CRISPR_SEQUENCE_15Mon_Aug_9_15_41_09_2021_7834016284804695848_15_1|1-33	IMGVR_UViG_3300031684_000028|3300031684|Ga0307946_1000993	8506	8538	GAAATTAA	CAGTGAAA	21	-	UUCUUUUGUAUUAUAUUCAGCAACUAAAUUAGA	ACTAATTTAGTTGTTGAAAATAATACTAAATCA	spacer15		https://img.jgi.doe.gov/cgi-bin/vr/main.cgi?section=ViralBrowse&page=uviginfo&uvig_id=IMGVR_UViG_3300031684_000028	--------	--------			NA	NA	NA	NA	NA
CRISPR_SEQUENCE_15Mon_Aug_9_15_41_09_2021_7834016284804695848	CRISPR_SEQUENCE_15Mon_Aug_9_15_41_09_2021_7834016284804695848_15_1|1-33	IMGVR_UViG_3300031607_000024|3300031607|Ga0307966_1001061	8634	8666	GAAATTAA	CAGTGAAA	21	-	UUCUUUUGUAUUAUAUUCAGCAACUAAAUUAGA	ACTAATTTAGTTGTTGAAAATAATACTAAATCA	spacer15		https://img.jgi.doe.gov/cgi-bin/vr/main.cgi?section=ViralBrowse&page=uviginfo&uvig_id=IMGVR_UViG_3300031607_000024	--------	--------			NA	NA	NA	NA	NA
CRISPR_SEQUENCE_15Mon_Aug_9_15_41_09_2021_7834016284804695848	CRISPR_SEQUENCE_15Mon_Aug_9_15_41_09_2021_7834016284804695848_15_1|1-33	IMGVR_UViG_3300031392_000038|3300031392|Ga0307975_1001061	814	846	GAAATTAA	CAGTGAAA	21	-	UUCUUUUGUAUUAUAUUCAGCAACUAAAUUAGA	ACTAATTTAGTTGTTGAAAATAATACTAAATCA	spacer15		https://img.jgi.doe.gov/cgi-bin/vr/main.cgi?section=ViralBrowse&page=uviginfo&uvig_id=IMGVR_UViG_3300031392_000038	--------	--------			NA	NA	NA	NA	NA
CRISPR_SEQUENCE_15Mon_Aug_9_15_41_09_2021_7834016284804695848	CRISPR_SEQUENCE_15Mon_Aug_9_15_41_09_2021_7834016284804695848_15_1|1-33	IMGVR_UViG_3300031221_000038|3300031221|Ga0307948_1002023	814	846	GAAATTAA	CAGTGAAA	21	-	UUCUUUUGUAUUAUAUUCAGCAACUAAAUUAGA	ACTAATTTAGTTGTTGAAAATAATACTAAATCA	spacer15		https://img.jgi.doe.gov/cgi-bin/vr/main.cgi?section=ViralBrowse&page=uviginfo&uvig_id=IMGVR_UViG_3300031221_000038	--------	--------			NA	NA	NA	NA	NA
CRISPR_SEQUENCE_15Mon_Aug_9_15_41_09_2021_7834016284804695848	CRISPR_SEQUENCE_15Mon_Aug_9_15_41_09_2021_7834016284804695848_15_1|1-33	IMGVR_UViG_3300031269_000168|3300031269|Ga0307983_1000861	10919	10951	GAAATTAA	CAGTGAAA	21	-	UUCUUUUGUAUUAUAUUCAGCAACUAAAUUAGA	ACTAATTTAGTTGTTGAAAATAATACTAAATCA	spacer15		https://img.jgi.doe.gov/cgi-bin/vr/main.cgi?section=ViralBrowse&page=uviginfo&uvig_id=IMGVR_UViG_3300031269_000168	--------	--------			NA	NA	NA	NA	NA
CRISPR_SEQUENCE_15Mon_Aug_9_15_41_09_2021_7834016284804695848	CRISPR_SEQUENCE_15Mon_Aug_9_15_41_09_2021_7834016284804695848_15_1|1-33	IMGVR_UViG_3300031335_000023|3300031335|Ga0307951_1000954	13408	13440	GAAATTAA	CAGTGAAA	21	-	UUCUUUUGUAUUAUAUUCAGCAACUAAAUUAGA	ACTAATTTAGTTGTTGAAAATAATACTAAATCA	spacer15		https://img.jgi.doe.gov/cgi-bin/vr/main.cgi?section=ViralBrowse&page=uviginfo&uvig_id=IMGVR_UViG_3300031335_000023	--------	--------			NA	NA	NA	NA	NA
CRISPR_SEQUENCE_15Mon_Aug_9_15_41_09_2021_7834016284804695848	CRISPR_SEQUENCE_15Mon_Aug_9_15_41_09_2021_7834016284804695848_15_1|1-33	IMGVR_UViG_3300028376_000023|3300028376|Ga0306912_1000343	1060	1092	GAAATTAA	CAGTGAAA	21	-	UUCUUUUGUAUUAUAUUCAGCAACUAAAUUAGA	ACTAATTTAGTTGTTGAAAATAATACTAAATCA	spacer15		https://img.jgi.doe.gov/cgi-bin/vr/main.cgi?section=ViralBrowse&page=uviginfo&uvig_id=IMGVR_UViG_3300028376_000023	--------	--------			NA	NA	NA	NA	NA
CRISPR_SEQUENCE_15Mon_Aug_9_15_41_09_2021_7834016284804695848	CRISPR_SEQUENCE_15Mon_Aug_9_15_41_09_2021_7834016284804695848_15_1|1-33	IMGVR_UViG_3300031343_000016|3300031343|Ga0307952_1000855	15669	15701	GAAATTAA	CAGTGAAA	21	-	UUCUUUUGUAUUAUAUUCAGCAACUAAAUUAGA	ACTAATTTAGTTGTTGAAAATAATACTAAATCA	spacer15		https://img.jgi.doe.gov/cgi-bin/vr/main.cgi?section=ViralBrowse&page=uviginfo&uvig_id=IMGVR_UViG_3300031343_000016	--------	--------			NA	NA	NA	NA	NA
CRISPR_SEQUENCE_15Mon_Aug_9_15_41_09_2021_7834016284804695848	CRISPR_SEQUENCE_15Mon_Aug_9_15_41_09_2021_7834016284804695848_15_1|1-33	IMGVR_UViG_3300026187_000161|3300026187|Ga0209929_1000339	15913	15945	TGGGTTCA	ATATGGTA	23	-	UUCUUUUGUAUUAUAUUCAGCAACUAAAUUAGA	TCTAATTATGTTGGTGAATATTATTCAAAAGAA	spacer15		https://img.jgi.doe.gov/cgi-bin/vr/main.cgi?section=ViralBrowse&page=uviginfo&uvig_id=IMGVR_UViG_3300026187_000161	--------	--------			NA	NA	NA	NA	NA
CRISPR_SEQUENCE_15Mon_Aug_9_15_41_09_2021_7834016284804695848	CRISPR_SEQUENCE_15Mon_Aug_9_15_41_09_2021_7834016284804695848_15_1|1-33	IMGVR_UViG_3300001598_000063|3300001598|EMG_10000875	21438	21470	ATTAATAT	ATAAGCCT	21	-	UUCUUUUGUAUUAUAUUCAGCAACUAAAUUAGA	TCTAATTTAGTTGAAGAATATATTAAAAAAGGT	spacer15		https://img.jgi.doe.gov/cgi-bin/vr/main.cgi?section=ViralBrowse&page=uviginfo&uvig_id=IMGVR_UViG_3300001598_000063	--------	--------			NA	NA	NA	NA	NA
CRISPR_SEQUENCE_15Mon_Aug_9_15_41_09_2021_7834016284804695848	CRISPR_SEQUENCE_15Mon_Aug_9_15_41_09_2021_7834016284804695848_15_1|1-33	IMGVR_UViG_3300012983_000270|3300012983|Ga0123349_10001567|1-17721	2971	3003	GAGTATTG	ATAAATAT	21	-	UUCUUUUGUAUUAUAUUCAGCAACUAAAUUAGA	TCTAATTGAGTTGCTGAATCAAATACAATAGTT	spacer15		https://img.jgi.doe.gov/cgi-bin/vr/main.cgi?section=ViralBrowse&page=uviginfo&uvig_id=IMGVR_UViG_3300012983_000270	--------	--------			NA	NA	NA	NA	NA
CRISPR_SEQUENCE_67Mon_Aug_9_15_41_09_2021_7834016284804694729	CRISPR_SEQUENCE_67Mon_Aug_9_15_41_09_2021_7834016284804694729_67_1|1-35	IMGVR_UViG_3300027779_000159|3300027779|Ga0209709_10001225	2318	2352	TCTCCCCC	TAAAGATC	23	-	UUGAGACAUAAUCAAAUUGUUUGAUACUACAUCAA	TTGATATAATATCAAACAATTTGAGTAAGTCTTCA	spacer5		https://img.jgi.doe.gov/cgi-bin/vr/main.cgi?section=ViralBrowse&page=uviginfo&uvig_id=IMGVR_UViG_3300027779_000159	--------	--------			NA	NA	NA	NA	NA
CRISPR_SEQUENCE_79Mon_Aug_9_15_41_09_2021_7834016284804698157	CRISPR_SEQUENCE_79Mon_Aug_9_15_41_09_2021_7834016284804698157_79_1|1-37	IMGVR_UViG_3300029953_000246|3300029953|Ga0311343_10010669|1-13428	1375	1339	GTATGTTG	ATTAAAAG	21	+	UUGAGAGCUGUUUCUUUAGUUGAGAAUCCAUGGAAAG	GTTATCATGAATTCTCAACTAAAGAAAAAGCTCAAGA	spacer9		https://img.jgi.doe.gov/cgi-bin/vr/main.cgi?section=ViralBrowse&page=uviginfo&uvig_id=IMGVR_UViG_3300029953_000246	--------	--------			NA	NA	NA	NA	NA
CRISPR_SEQUENCE_79Mon_Aug_9_15_41_09_2021_7834016284804698157	CRISPR_SEQUENCE_79Mon_Aug_9_15_41_09_2021_7834016284804698157_79_1|1-37	IMGVR_UViG_3300029915_000180|3300029915|Ga0311358_10005851	1375	1339	GTATGTTG	ATTAAAAG	21	+	UUGAGAGCUGUUUCUUUAGUUGAGAAUCCAUGGAAAG	GTTATCATGAATTCTCAACTAAAGAAAAAGCTCAAGA	spacer9		https://img.jgi.doe.gov/cgi-bin/vr/main.cgi?section=ViralBrowse&page=uviginfo&uvig_id=IMGVR_UViG_3300029915_000180	--------	--------			NA	NA	NA	NA	NA
CRISPR_SEQUENCE_79Mon_Aug_9_15_41_09_2021_7834016284804698157	CRISPR_SEQUENCE_79Mon_Aug_9_15_41_09_2021_7834016284804698157_79_1|1-37	IMGVR_UViG_3300029911_000219|3300029911|Ga0311361_10012924	1375	1339	GTATGTTG	ATTAAAAG	21	+	UUGAGAGCUGUUUCUUUAGUUGAGAAUCCAUGGAAAG	GTTATCATGAATTCTCAACTAAAGAAAAAGCTCAAGA	spacer9		https://img.jgi.doe.gov/cgi-bin/vr/main.cgi?section=ViralBrowse&page=uviginfo&uvig_id=IMGVR_UViG_3300029911_000219	--------	--------			NA	NA	NA	NA	NA
CRISPR_SEQUENCE_79Mon_Aug_9_15_41_09_2021_7834016284804698157	CRISPR_SEQUENCE_79Mon_Aug_9_15_41_09_2021_7834016284804698157_79_1|1-37	IMGVR_UViG_3300029908_000226|3300029908|Ga0311341_10004566	14844	14880	GTATGTTG	ATTAAAAG	21	-	UUGAGAGCUGUUUCUUUAGUUGAGAAUCCAUGGAAAG	GTTATCATGAATTCTCAACTAAAGAAAAAGCTCAAGA	spacer9		https://img.jgi.doe.gov/cgi-bin/vr/main.cgi?section=ViralBrowse&page=uviginfo&uvig_id=IMGVR_UViG_3300029908_000226	--------	--------			NA	NA	NA	NA	NA
CRISPR_SEQUENCE_79Mon_Aug_9_15_41_09_2021_7834016284804698157	CRISPR_SEQUENCE_79Mon_Aug_9_15_41_09_2021_7834016284804698157_79_1|1-37	IMGVR_UViG_3300028859_000079|3300028859|Ga0302265_1000906	17388	17424	GTATGTTG	ATTAAAAG	21	-	UUGAGAGCUGUUUCUUUAGUUGAGAAUCCAUGGAAAG	GTTATCATGAATTCTCAACTAAAGAAAAAGCTCAAGA	spacer9		https://img.jgi.doe.gov/cgi-bin/vr/main.cgi?section=ViralBrowse&page=uviginfo&uvig_id=IMGVR_UViG_3300028859_000079	--------	--------			NA	NA	NA	NA	NA
CRISPR_SEQUENCE_79Mon_Aug_9_15_41_09_2021_7834016284804698157	CRISPR_SEQUENCE_79Mon_Aug_9_15_41_09_2021_7834016284804698157_79_1|1-37	IMGVR_UViG_3300028779_000036|3300028779|Ga0302266_10001637	10165	10201	GTATGTTG	ATTAAAAG	21	-	UUGAGAGCUGUUUCUUUAGUUGAGAAUCCAUGGAAAG	GTTATCATGAATTCTCAACTAAAGAAAAAGCTCAAGA	spacer9		https://img.jgi.doe.gov/cgi-bin/vr/main.cgi?section=ViralBrowse&page=uviginfo&uvig_id=IMGVR_UViG_3300028779_000036	--------	--------			NA	NA	NA	NA	NA
CRISPR_SEQUENCE_79Mon_Aug_9_15_41_09_2021_7834016284804698157	CRISPR_SEQUENCE_79Mon_Aug_9_15_41_09_2021_7834016284804698157_79_1|1-37	IMGVR_UViG_3300028766_000052|3300028766|Ga0302269_1000966	3129	3165	GTATGTTG	ATTAAAAG	21	-	UUGAGAGCUGUUUCUUUAGUUGAGAAUCCAUGGAAAG	GTTATCATGAATTCTCAACTAAAGAAAAAGCTCAAGA	spacer9		https://img.jgi.doe.gov/cgi-bin/vr/main.cgi?section=ViralBrowse&page=uviginfo&uvig_id=IMGVR_UViG_3300028766_000052	--------	--------			NA	NA	NA	NA	NA
CRISPR_SEQUENCE_79Mon_Aug_9_15_41_09_2021_7834016284804698157	CRISPR_SEQUENCE_79Mon_Aug_9_15_41_09_2021_7834016284804698157_79_1|1-37	IMGVR_UViG_3300018876_000146|3300018876|Ga0181564_10001929	428	464	TTCTTGAG	GTCCTTAA	21	-	UUGAGAGCUGUUUCUUUAGUUGAGAAUCCAUGGAAAG	TTGCCCATGGATTTTCAACTTCAGTAACATCTCTCAA	spacer9		https://img.jgi.doe.gov/cgi-bin/vr/main.cgi?section=ViralBrowse&page=uviginfo&uvig_id=IMGVR_UViG_3300018876_000146	--------	--------			NA	NA	NA	NA	NA
CRISPR_SEQUENCE_79Mon_Aug_9_15_41_09_2021_7834016284804698157	CRISPR_SEQUENCE_79Mon_Aug_9_15_41_09_2021_7834016284804698157_79_1|1-37	IMGVR_UViG_3300017779_000247|3300017779|Ga0181395_1000351	11822	11858	TTCTTGAG	ATCCTCAA	21	-	UUGAGAGCUGUUUCUUUAGUUGAGAAUCCAUGGAAAG	TTGCCCATGGATTTTCAACTTCAGTAACATCTCTCAA	spacer9		https://img.jgi.doe.gov/cgi-bin/vr/main.cgi?section=ViralBrowse&page=uviginfo&uvig_id=IMGVR_UViG_3300017779_000247	--------	--------			NA	NA	NA	NA	NA
CRISPR_SEQUENCE_71Mon_Aug_9_15_41_09_2021_7834016284804697818	CRISPR_SEQUENCE_71Mon_Aug_9_15_41_09_2021_7834016284804697818_71_1|1-36	IMGVR_UViG_3300035703_000682|3300035703|Ga0310140_0008841	8456	8421	GAAGAAAT	GTTCTACT	20	+	UUGAGUAGUCAUGGUUUUUUCUCCAAAACAAAUGGG	GCTTATTTTTTTGGAGAATAAACCATGACCACTAAA	spacer1		https://img.jgi.doe.gov/cgi-bin/vr/main.cgi?section=ViralBrowse&page=uviginfo&uvig_id=IMGVR_UViG_3300035703_000682	--------	--------			NA	NA	NA	NA	NA
CRISPR_SEQUENCE_79Mon_Aug_9_15_41_09_2021_7834016284804698157	CRISPR_SEQUENCE_79Mon_Aug_9_15_41_09_2021_7834016284804698157_79_1|1-37	IMGVR_UViG_3300017734_000567|3300017734|Ga0187222_1001052	6705	6741	TTCTTGAG	ATCCTCAA	21	-	UUGAGAGCUGUUUCUUUAGUUGAGAAUCCAUGGAAAG	TTGCCCATGGATTTTCAACTTCAGTAACATCTCTCAA	spacer9		https://img.jgi.doe.gov/cgi-bin/vr/main.cgi?section=ViralBrowse&page=uviginfo&uvig_id=IMGVR_UViG_3300017734_000567	--------	--------			NA	NA	NA	NA	NA
CRISPR_SEQUENCE_79Mon_Aug_9_15_41_09_2021_7834016284804698157	CRISPR_SEQUENCE_79Mon_Aug_9_15_41_09_2021_7834016284804698157_79_1|1-37	IMGVR_UViG_3300017732_000101|3300017732|Ga0181415_1000132	14564	14600	TTCTTGAG	ATCCTCAA	21	-	UUGAGAGCUGUUUCUUUAGUUGAGAAUCCAUGGAAAG	TTGCCCATGGATTTTCAACTTCAGTAACATCTCTCAA	spacer9		https://img.jgi.doe.gov/cgi-bin/vr/main.cgi?section=ViralBrowse&page=uviginfo&uvig_id=IMGVR_UViG_3300017732_000101	--------	--------			NA	NA	NA	NA	NA
CRISPR_SEQUENCE_64Mon_Aug_9_15_41_09_2021_7834016284804691621	CRISPR_SEQUENCE_64Mon_Aug_9_15_41_09_2021_7834016284804691621_64_1|1-35	IMGVR_UViG_3300028536_000026|3300028536|Ga0137415_10000506	12743	12709	CACATGGG	AAACTTGC	21	+	UUUGACAUGAUGGUUUGUAUCCUUGUAAAUAAACA	TGTTTATTTAGAAGGATTTAAACCATCACGTACAG	spacer2		https://img.jgi.doe.gov/cgi-bin/vr/main.cgi?section=ViralBrowse&page=uviginfo&uvig_id=IMGVR_UViG_3300028536_000026	--------	--------			NA	NA	NA	NA	NA
CRISPR_SEQUENCE_64Mon_Aug_9_15_41_09_2021_7834016284804691621	CRISPR_SEQUENCE_64Mon_Aug_9_15_41_09_2021_7834016284804691621_64_1|1-35	IMGVR_UViG_3300012927_000017|3300012927|Ga0137416_10000201	3335	3301	CACATGGG	AAACTTGC	21	+	UUUGACAUGAUGGUUUGUAUCCUUGUAAAUAAACA	TGTTTATTTAGAAGGATTTAAACCATCACGTACAG	spacer2		https://img.jgi.doe.gov/cgi-bin/vr/main.cgi?section=ViralBrowse&page=uviginfo&uvig_id=IMGVR_UViG_3300012927_000017	--------	--------			NA	NA	NA	NA	NA
CRISPR_SEQUENCE_64Mon_Aug_9_15_41_09_2021_7834016284804691621	CRISPR_SEQUENCE_64Mon_Aug_9_15_41_09_2021_7834016284804691621_64_1|1-35	IMGVR_UViG_3300015241_000002|3300015241|Ga0137418_10000063	14695	14729	CACATGGG	AAACTTGC	21	-	UUUGACAUGAUGGUUUGUAUCCUUGUAAAUAAACA	TGTTTATTTAGAAGGATTTAAACCATCACGTACAG	spacer2		https://img.jgi.doe.gov/cgi-bin/vr/main.cgi?section=ViralBrowse&page=uviginfo&uvig_id=IMGVR_UViG_3300015241_000002	--------	--------			NA	NA	NA	NA	NA
